# Supplementary material for: Exploring the prevalence of severe obesity in a large teaching hospital
Source: PLoS One. 2025 Sep 19;20(9):e0332608. doi: 10.1371/journal.pone.0332608 (PMC12448348; doi:10.1371/journal.pone.0332608)
Supplement: S1 File — (XLSX) [file pone.0332608.s001.xlsx]

## Sheet: Aantal pt met OK per specialism
UitvoerendSpecialismeOms	aantal_patiënten
Chirurgie	625
Cardiologie	682
Plastische chirurgie	117
Neurologie	11
Urologie	188
Keel-Neus-Oor Heelkunde	82
Cardiothoracale Chirurgie	286
Oogheelkunde	170
Gynaecologie	285
Anesthesiologie	6
Orthopedie	312
Pijngeneeskunde	13
Geestelijke gezondheidszorg	3
Mondziekten, Kaak- en Aangezichtschirurgie	14
Neurochirurgie	44
Intensive Care	4
Let op: patiënten kunnen dus op meerdere regels voorkomen met een OK. Aantal unieke patiënten met 1 of meer OK's is 2429

## Sheet: Numbers of all procedures
Executive Specialism	N=
Cardiology	1387
Surgery	1121
Cardiothoracic Surgery	756
Orthopedics	743
Gynecology	359
Urology	349
Ophthalmology	322
Plastic surgery	209
Ear, Nose, and Throat Surgery	98
Neurosurgery	56
Pain medicine	53
Oral and Maxillofacial Surgery	19
Mental health care	11
Neurology	11
Anesthesiology	6
Intensive Care	5

## Sheet: Primary Procedures
Executive Specialism	N=
Anesthesiology	4
Cardiology	882
Cardiothoracic Surgery	317
Surgery	814
Mental health care	11
Gynecology	334
Intensive Care	4
Ear, Nose, and Throat Surgery	88
Oral and Maxillofacial Surgery	15
Neurosurgery	32
Neurology	11
Ophthalmology	264
Orthopedics	385
Pain medicine	18
Plastic surgery	125
Urology	225

## Sheet: Procedure types
Executive Specialism	Procedure Code	Description of procedure	N=
Anesthesiology	039090	GENERAL ANESTHESIA FOR SPECIAL EXAMINATIONS AND DISEASES NO ANESTHETIC FEE	1
Anesthesiology	ANE0000019	Insertion of central venous line	4
Anesthesiology	ANE0000055	Sedation by Anesthesiologist	1
Cardiology	CAR0000000	no transaction performed	9
Cardiology	CAR0000001	Coronary angiography	164
Cardiology	CAR0000002	Coronary angiography + right catheterization	9
Cardiology	CAR0000003	right catheterization	8
Cardiology	CAR0000006	Intra-aortic balloon pump	2
Cardiology	CAR0000008	Pericardial puncture	17
Cardiology	CAR0000010	Insertion of temporary pacemaker	26
Cardiology	CAR0000012	Insertion of percutaneous heart pump (Impella)	1
Cardiology	CAR0000013	Ablation of right-sided atrial tachycardia	2
Cardiology	CAR0000014	Ablation of left atrial tachycardia CARTO/ENSITE	6
Cardiology	CAR0000015	Ablation. PVI with CRYO	3
Cardiology	CAR0000016	Ablation, PVI with CARTO	11
Cardiology	CAR0000017	Ablation, PVI with ENSITE	2
Cardiology	CAR0000019	Ablation, His bundle	17
Cardiology	CAR0000020	Ablation, right atrial flutter, isthmus	22
Cardiology	CAR0000022	Ablation, slow pathway	16
Cardiology	CAR0000023	Ablation, left-sided extra connection	1
Cardiology	CAR0000025	Ablation, septally located extra connection	1
Cardiology	CAR0000026	Ablation, idiopathic VT, LV	3
Cardiology	CAR0000027	Ablation, idiopathic VT, RV	1
Cardiology	CAR0000028	Ablation, structural heart disease VT, LV	7
Cardiology	CAR0000031	Diagnostic EFO SVT	10
Cardiology	CAR0000038	Biventricular ICD implantation	4
Cardiology	CAR0000040	Implantation of new shock lead	1
Cardiology	CAR0000042	Change/downgrade to 1 chamber ICD	5
Cardiology	CAR0000043	Change/downgrade to 2-chamber ICD	3
Cardiology	CAR0000046	Change/upgrade to CRT ICD and add shock lead	1
Cardiology	CAR0000047	Exchange biventricular ICD	6
Cardiology	CAR0000048	Change/upgrade to CRT ICD and insert pacing lead	2
Cardiology	CAR0000054	Change/upgrade to CRT ICD and add shock lead and pacing lead	1
Cardiology	CAR0000056	Implantation of a single-chamber ICD	12
Cardiology	CAR0000057	Implantation of a 2-chamber ICD	6
Cardiology	CAR0000058	Percutaneous Edwards Class 2 Heart Valve	5
Cardiology	CAR0000059	Percutaneous Evolute Heart Valve surgical class 2	3
Cardiology	CAR0000060	Percutaneous Heart Valve Edwards MANTA class 1	5
Cardiology	CAR0000061	Peructane Heart Valve Evolute MANTA class 1	7
Cardiology	CAR0000062	Percutaneous Heart Valve Edwards surgical class 3	1
Cardiology	CAR0000063	Percutaneous Evolute Heart Valve surgical class 3	1
Cardiology	CAR0000064	Percutaneous Heart Valve Edwards surgical class 4	1
Cardiology	CAR0000071	Mitraclip placement	4
Cardiology	CAR0000075	Change/downgrade/upgrade to CRT PM and add pace lead	2
Cardiology	CAR0000076	Implantation Reveal	10
Cardiology	CAR0000077	Removal Reveal	2
Cardiology	CAR0000080	Single chamber pacemaker implantation	2
Cardiology	CAR0000082	Implantation of a 2-chamber pacemaker	3
Cardiology	CAR0000085	Implantation of new pacing lead(s)	5
Cardiology	CAR0000089	Change/downgrade to a dual chamber pacemaker	3
Cardiology	CAR0000090	Switch/downgrade to biventricular pacemaker	6
Cardiology	CAR0000092	Change/downgrade/upgrade to 2K PM and add pace lead	1
Cardiology	CAR0000098	PCI a branch after FFR	24
Cardiology	CAR0000099	PCI multi-branch or main stem after FFR	7
Cardiology	CAR0000102	Intracoronary physiological examination (FFR)	107
Cardiology	CAR0000103	PCI a branch in combination with IVUS	2
Cardiology	CAR0000104	PCI multi-branch or HS in combination with IVUS	1
Cardiology	CAR0000105	PCI chron occlusion in combination with IVUS	6
Cardiology	CAR0000107	PCI a branch in combination with oct	2
Cardiology	CAR0000112	PCI a branch	53
Cardiology	CAR0000113	PCI multi-branch or main stem	19
Cardiology	CAR0000114	PCI acute	52
Cardiology	CAR0000115	PCI acute + FFR	4
Cardiology	CAR0000116	PCI acute + IVUS	1
Cardiology	CAR0000117	PCI acute + OCT	1
Cardiology	CAR0000118	PCI graft	3
Cardiology	CAR0000119	PCI chron occlusion	19
	CAR0000121		30
	CAR0000124		1
	CAR0000125		1
	CAR0000128		1
	CAR0000130		3
	CAR0000132		1
	CAR0000133		5
	CAR0000134		1
	CAR0000135		1
	CAR0000136		11
	CAR0000137		36
	CAR0000138		15
	CAR0000144		1
	CAR0000145		1
	CAR0000147		1
	CAR0000148		2
	CAR0000150		4
	CAR0000151		6
	CAR0000152		1
	CAR0000155		4
	CAR0000158		33
	CAR0000160		1
	CAR0000161		15
	CAR0000162		2
	CAR0000163		14
	CAR0000165		3
	CAR0ICD1K1		20
	CAR0ICD2K1		8
	CARDEB0000		16
	CARDES0000		211
	CARFFR2000		28
	CARFLE0000		2
	CARICDBV01		14
	CARILR0001		10
	CARIMP0001		1
	CARIVUS200		11
	CARMITRA01		4
	CAROCT1000		4
	CARPFO0000		1
	CARPM00001		13
	CARPM00002		36
	CARPMBV001		9
	CARTAVI001		63
	CARTEEOS00		1
	BM00000001		45
	CTC0000001		2
	CTC0000004		1
	CTC0000005		2
	CTC0000007		3
	CTC0000009		1
	CTC0000010		1
	CTC0000012		4
	CTC0000014		1
	CTC0000016		2
	CTC0000019		6
	CTC0000025		13
	CTC0000027		4
	CTC0000028		2
	CTC0000031		23
	CTC0000032		3
	CTC0000033		16
	CTC0000034		1
	CTC0000035		3
	CTC0000036		71
	CTC0000037		28
	CTC0000038		11
	CTC0000041		2
	CTC0000046		32
	CTC0000047		1
	CTC0000048		6
	CTC0000049		2
	CTC0000051		18
	CTC0000052		1
	CTC0000055		3
	CTC0000057		25
	CTC0000058		7
	CTC0000062		7
	CTC0000064		2
	CTC0000065		1
	CTC0000067		1
	CTC0000068		4
	CTC0000072		7
	CTC0000076		2
	CTC0000077		2
	CTC0000078		2
	CTC0000081		1
	CTC0000101		1
	CTC0000103		6
	CTC0000104		1
	CTC0000124		1
	CTC0000130		3
	CTC0000163		1
	CTC0000174		19
	CTC0000175		3
	CTC0000179		1
	CTC0000200		2
	CTC0000205		1
	CTC0000206		7
	CTC0000208		18
	CTC0000210		2
	CTC0009002		1
	CTC0009003		8
	CTC0009004		3
	CTC0009005		2
	ECC0000001		227
	ECC0000002		4
	ECC0000003		14
	ECC0000004		14
	ECC0000005		2
	ECC0000006		2
	ECC0000007		3
	OKART00020		18
	OKART00021		20
	OKART00045		1
	OKART00048		2
	CHI0000002		1
	CHI0000003		13
	CHI0000015		5
	CHI0000016		21
	CHI0000017		5
	CHI0000018		1
	CHI0000020		1
	CHI0000021		8
	CHI0000022		1
	CHI0000041		2
	CHI0000047		2
	CHI0000055		1
	CHI0000059		4
	CHI0000075		1
	CHI0000076		1
	CHI0000078		3
	CHI0000081		1
	CHI0000082		2
	CHI0000089		1
	CHI0000094		1
	CHI0000102		1
	CHI0000104		6
	CHI0000105		1
	CHI0000110		2
	CHI0000115		1
	CHI0000118		1
	CHI0000125		2
	CHI0000127		2
	CHI0000130		28
	CHI0000131		37
	CHI0000132		2
	CHI0000133		12
	CHI0000136		2
	CHI0000139		3
	CHI0000141		4
	CHI0000144		8
	CHI0000146		2
	CHI0000149		1
	CHI0000150		1
	CHI0000152		1
	CHI0000156		4
	CHI0000163		2
	CHI0000171		12
	CHI0000176		1
	CHI0000199		6
	CHI0000200		13
	CHI0000203		1
	CHI0000205		32
	CHI0000206		5
	CHI0000210		1
	CHI0000212		2
	CHI0000213		1
	CHI0000225		1
	CHI0000233		1
	CHI0000239		1
	CHI0000242		1
	CHI0000247		1
	CHI0000248		6
	CHI0000250		1
	CHI0000255		5
	CHI0000256		5
	CHI0000260		1
	CHI0000261		2
	CHI0000262		7
	CHI0000263		4
	CHI0000268		7
	CHI0000270		2
	CHI0000271		1
	CHI0000272		1
	CHI0000273		2
	CHI0000274		6
	CHI0000275		1
	CHI0000276		6
	CHI0000277		1
	CHI0000279		2
	CHI0000280		13
	CHI0000281		9
	CHI0000285		7
	CHI0000286		5
	CHI0000287		7
	CHI0000288		3
	CHI0000294		5
	CHI0000295		10
	CHI0000296		3
	CHI0000297		3
	CHI0000300		1
	CHI0000314		10
	CHI0000322		3
	CHI0000323		1
	CHI0000324		2
	CHI0000330		5
	CHI0000331		1
	CHI0000332		3
	CHI0000340		1
	CHI0000347		1
	CHI0000365		3
	CHI0000366		2
	CHI0000371		12
	CHI0000372		2
	CHI0000373		3
	CHI0000385		3
	CHI0000387		2
	CHI0000388		1
	CHI0000390		9
	CHI0000391		1
	CHI0000392		1
	CHI0000395		1
	CHI0000396		1
	CHI0000397		1
	CHI0000398		1
	CHI0000399		1
	CHI0000401		4
	CHI0000405		1
	CHI0000406		23
	CHI0000416		1
	CHI0000417		1
	CHI0000418		1
	CHI0000420		6
	CHI0000421		12
	CHI0000422		2
	CHI0000423		2
	CHI0000425		4
	CHI0000426		1
	CHI0000432		1
	CHI0000433		4
	CHI0000435		1
	CHI0000436		2
	CHI0000437		4
	CHI0000438		1
	CHI0000441		2
	CHI0000449		1
	CHI0000451		2
	CHI0000452		7
	CHI0000454		1
	CHI0000465		1
	CHI0000466		1
	CHI0000468		2
	CHI0000470		11
	CHI0000477		3
	CHI0000478		1
	CHI0000480		17
	CHI0000482		3
	CHI0000483		3
	CHI0000484		1
	CHI0000486		4
	CHI0000488		3
	CHI0000490		4
	CHI0000491		5
	CHI0000492		1
	CHI0000494		2
	CHI0000502		2
	CHI0000503		100
	CHI0000505		1
	CHI0000515		1
	CHI0000518		1
	CHI0000520		1
	CHI0000521		2
	CHI0000533		3
	CHI0000543		2
	CHI0000544		3
	CHI0000545		1
	CHI0000547		1
	CHI0000548		8
	CHI0000554		5
	CHI0000555		2
	CHI0000556		1
	CHI0000558		1
	CHI0000559		14
	CHI0000560		1
	CHI0000561		4
	CHI0000564		9
	CHI0000565		2
	CHI0000567		1
	CHI0000568		1
	CHI0000571		5
	CHI0000572		1
	CHI0000573		1
	CHI0000574		2
	CHI0000578		1
	CHI0000581		12
	CHI0000582		6
	CHI0000583		4
	CHI0000585		1
	CHI0000588		16
	CHI0000590		9
	CHI0000593		1
	CHI0000618		1
	CHI0000619		13
	CHI0000620		1
	CHI0000630		1
	CHI0000648		1
	CHI0000657		1
	CHI0000673		5
	CHI0000694		1
	CHI0000700		13
	CHI0000708		1
	CHI0000709		1
	CHI0000715		1
	CHI0000716		2
	CHI0000721		1
	CHI0000727		1
	CHI0000728		1
	CHI0000740		1
	CHI0000742		1
	CHI0000756		5
	CHI0000757		7
	CHI0000776		1
	CHI0000802		7
	CHI0000804		4
	CHI0000810		3
	CHI0000812		5
	CHI0000814		1
	CHI0000817		7
	CHI0000821		3
	CHI0000831		3
	CHI0000832		2
	CHI0000837		2
	CHI0000839		6
	CHI0000842		4
	CHI0000902		19
	CHI0000903		6
	CHI0000906		1
	CHI0000907		3
	CHI0000911		1
	CHI0000912		1
	CHI0000924		6
	CHI0000925		2
	CHI0000935		1
	CHI0000936		5
	CHI0000937		11
	CHI0000939		7
	CHI0000940		3
	CHI0000951		1
	CHI0000952		1
	CHI0000953		1
	CHI0000954		1
	CHI0000955		18
	CHI0000958		1
	CHI0000960		20
	CHI0000964		3
	CHI0000965		1
	CHI0001001		4
	CHI0001004		1
	CHI0001005		2
	CHI0001006		1
	CHI001006R		4
	CHI001008R		1
	CHI001012R		1
	CHI001013R		4
	CHI0PROCND		2
	OKART00016		5
	OKART00023		12
	OKART00024		1
	OKART00025		6
	OKART00026		7
	OKART00031		1
	OKART00038		2
	ORT0000434		1
	PSY0000001		11
	CHI0000405		1
	ECC0000007		2
	GYN0000001		38
	GYN0000002		6
	GYN0000004		11
	GYN0000005		13
	GYN0000006		3
	GYN0000008		3
	GYN0000009		2
	GYN0000010		17
	GYN0000011		3
	GYN0000012		2
	GYN0000014		1
	GYN0000015		1
	GYN0000019		3
	GYN0000020		2
	GYN0000027		1
	GYN0000029		4
	GYN0000031		7
	GYN0000033		2
	GYN0000034		9
	GYN0000035		8
	GYN0000036		2
	GYN0000037		3
	GYN0000038		1
	GYN0000041		5
	GYN0000042		6
	GYN0000043		3
	GYN0000044		2
	GYN0000045		2
	GYN0000046		2
	GYN0000047		5
	GYN0000049		28
	GYN0000050		3
	GYN0000051		14
	GYN0000052		3
	GYN0000053		1
	GYN0000059		3
	GYN0000060		3
	GYN0000061		1
	GYN0000063		1
	GYN0000064		3
	GYN0000065		7
	GYN0000066		97
	GYN0000067		4
	GYN0000077		1
	GYN0000080		4
	GYN0000081		6
	GYN0000086		1
	GYN0000087		1
	GYN001004R		2
	GYN001005R		1
	GYN001007R		1
	GYN001008R		1
	OKART00037		3
	CHI0000281		1
	CTC0000031		1
	CTC0000051		1
	GYN0000001		1
	OKART00020		1
	KNO0000004		7
	KNO0000007		1
	KNO0000011		4
	KNO0000014		1
	KNO0000015		9
	KNO0000018		20
	KNO0000019		2
	KNO0000027		1
	KNO0000028		4
	KNO0000030		1
	KNO0000031		5
	KNO0000033		1
	KNO0000035		4
	KNO0000038		23
	KNO0000046		3
	KNO0000047		2
	KNO0000048		6
	OKART00005		4
	234041		1
	KAA0000007		1
	KAA0000009		9
	KAA0000026		2
	KAA0000029		1
	KAA0000030		2
	KAA0000031		1
	KAA0000032		1
	KAA0000036		1
	NCH0000001		11
	NCH0000005		25
	NCH0000006		9
	NCH0000008		8
	NCH0000009		3
	NCH0000016		11
	MIMUTO0001		1
	OOG0000001		188
	OOG0000004		5
	OOG0000005		6
	OOG0000006		1
	OOG0000007		4
	OOG0000008		2
	OOG0000010		1
	OOG0000011		2
	OOG0000012		3
	OOG0000014		11
	OOG0000016		5
	OOG0000019		3
	OOG0000023		1
	OOG0000028		1
	OOG0000030		2
	OOG0000033		1
	OOG0000035		6
	OOG0000045		1
	OOG0000047		1
	OOG0000051		3
	OOG0000053		2
	OOG0000054		7
	OOG0000055		1
	OOG0000057		3
	OOG0000059		5
	OOG0000062		2
	OOG0000064		2
	OOG0000065		1
	OOG0000067		3
	OOG0000905		6
	OOG0000906		5
	OOG0000908		8
	OOG0000909		1
	OOG0000912		3
	OOG0000913		1
	OOG0000914		1
	OOG0000915		2
	OOG0000919		2
	OOG0000920		1
	OOG0000921		1
	OOG0000923		3
	OOG0000924		1
	OOG0000925		1
	OOG0000926		3
	OOG0000928		2
	OOG0000930		1
	OOG0000932		3
	OOG0000933		1
	OOG0000936		2
	CHI0000503		1
	OKART00006		71
	OKART00007		110
	OKART00008		13
	OKART00009		5
	OKART00015		1
	OKART00018		4
	OKART00032		5
	OKART00033		3
	OKART00034		1
	OKART00035		13
	OKART00036		3
	OKART00039		16
	ORT0000002		1
	ORT0000004		3
	ORT0000007		1
	ORT0000008		3
	ORT0000012		7
	ORT0000019		1
	ORT0000026		3
	ORT0000027		2
	ORT0000035		3
	ORT0000036		6
	ORT0000037		1
	ORT0000038		2
	ORT0000039		6
	ORT0000040		4
	ORT0000051		2
	ORT0000052		1
	ORT0000053		1
	ORT0000056		1
	ORT0000063		2
	ORT0000071		1
	ORT0000075		1
	ORT0000089		1
	ORT0000103		5
	ORT0000138		1
	ORT0000139		4
	ORT0000141		2
	ORT0000143		8
	ORT0000144		7
	ORT0000145		1
	ORT0000146		1
	ORT0000164		2
	ORT0000165		1
	ORT0000175		1
	ORT0000184		1
	ORT0000187		2
	ORT0000200		1
	ORT0000201		1
	ORT0000215		25
	ORT0000216		20
	ORT0000217		1
	ORT0000218		8
	ORT0000220		6
	ORT0000222		7
	ORT0000223		3
	ORT0000224		3
	ORT0000229		2
	ORT0000231		1
	ORT0000232		2
	ORT0000237		1
	ORT0000240		3
	ORT0000241		6
	ORT0000246		4
	ORT0000247		6
	ORT0000248		2
	ORT0000250		1
	ORT0000254		3
	ORT0000259		1
	ORT0000261		2
	ORT0000263		3
	ORT0000264		3
	ORT0000265		2
	ORT0000273		8
	ORT0000282		1
	ORT0000283		4
	ORT0000284		2
	ORT0000285		1
	ORT0000286		13
	ORT0000287		11
	ORT0000288		4
	ORT0000289		3
	ORT0000290		1
	ORT0000291		10
	ORT0000292		41
	ORT0000293		50
	ORT0000294		1
	ORT0000297		1
	ORT0000298		5
	ORT0000301		1
	ORT0000305		1
	ORT0000308		1
	ORT0000328		2
	ORT0000329		1
	ORT0000330		1
	ORT0000335		1
	ORT0000336		1
	ORT0000337		1
	ORT0000340		1
	ORT0000341		1
	ORT0000343		2
	ORT0000344		4
	ORT0000347		1
	ORT0000355		5
	ORT0000358		2
	ORT0000359		6
	ORT0000360		1
	ORT0000366		3
	ORT0000368		2
	ORT0000370		1
	ORT0000375		1
	ORT0000385		1
	ORT0000398		1
	ORT0000407		1
	ORT0000410		1
	ORT0000411		1
	ORT0000415		1
	ORT0000434		1
	ORT0000440		1
	ORT0000441		3
	ORT0000443		10
	ORT0000444		1
	ORT0000445		1
	ORT0000446		2
	ORT0000449		1
	ORT0000454		1
	ORT0000474		1
	ORT0000475		13
	ORT0000477		1
	ORT0000480		2
	ORT0000481		1
	ORT0000482		1
	ORT0000483		1
	ORT0000485		1
	ORT0000492		1
	ORT0HPINFE		4
	ORT0HPLICH		1
	ORT0HPMIDD		6
	ORT0HPZWAA		3
	ORT0KNINFE		7
	ORT0KNLICH		6
	ORT0KNMIDD		6
	ORT0KNZWAA		12
	ORTONESTAG		1
	ANE0000055		18
	OKART00016		10
	OKART00043		3
	PYN0000035		4
	PYN0000036		2
	PYN0000038		9
	PYN0000048		1
	PYN0000049		4
	PYN0000050		2
	330461		1
	MENTOR-R00		2
	PCC0000001		1
	PCC0000006		1
	PLA0000001		1
	PLA0000003		2
	PLA0000005		2
	PLA0000012		2
	PLA0000013		1
	PLA0000023		3
	PLA0000024		1
	PLA0000027		1
	PLA0000030		7
	PLA0000035		2
	PLA0000037		1
	PLA0000038		3
	PLA0000039		1
	PLA0000045		1
	PLA0000050		1
	PLA0000052		7
	PLA0000066		2
	PLA0000067		1
	PLA0000068		7
	PLA0000072		4
	PLA0000075		1
	PLA0000076		1
	PLA0000077		1
	PLA0000084		1
	PLA0000086		4
	PLA0000087		2
	PLA0000088		3
	PLA0000090		2
	PLA0000091		3
	PLA0000092		2
	PLA0000096		4
	PLA0000098		6
	PLA0000099		1
	PLA0000100		2
	PLA0000102		1
	PLA0000110		1
	PLA0000111		1
	PLA0000115		3
	PLA0000116		10
	PLA0000118		1
	PLA0000121		1
	PLA0000123		2
	PLA0000124		1
	PLA0000127		1
	PLA0000128		3
	PLA0000131		1
	PLA0000133		2
	PLA0000134		4
	PLA0000137		3
	PLA0000138		1
	PLA0000142		1
	PLA0000150		4
	PLA0000151		2
	PLA0000156		4
	PLA0000167		2
	PLA0000168		2
	PLA0000169		2
	PLA0000171		6
	PLA0000181		1
	PLA0000185		2
	PLA0000191		1
	PLA0000194		13
	PLA0000197		9
	PLA0000210		4
	PLA0000211		5
	PLA0000212		5
	PLA0000214		2
	PLA0000221		2
	PLA0000324		1
	PLA0000327		2
	PLA0000334		7
	PLA0000338		1
	PLA0000349		3
	PLALIPO001		2
	PLAMENTORA		2
	CHI0000533		1
	KNO0000050		2
	OKART00016		15
	OKART00042		1
	URO0000003		2
	URO0000004		2
	URO0000009		1
	URO0000010		2
	URO0000011		14
	URO0000013		1
	URO0000015		1
	URO0000016		1
	URO0000017		1
	URO0000020		8
	URO0000021		1
	URO0000023		5
	URO0000026		10
	URO0000027		3
	URO0000028		6
	URO0000029		4
	URO0000030		6
	URO0000034		6
	URO0000035		1
	URO0000039		1
	URO0000044		5
	URO0000048		3
	URO0000051		5
	URO0000055		1
	URO0000057		1
	URO0000059		1
	URO0000062		1
	URO0000063		1
	URO0000069		1
	URO0000071		1
	URO0000072		6
	URO0000075		10
	URO0000076		1
	URO0000077		4
	URO0000078		1
	URO0000083		5
	URO0000084		1
	URO0000093		5
	URO0000098		1
	URO0000100		1
	URO0000105		1
	URO0000114		2
	URO0000116		1
	URO0000121		5
	URO0000125		4
	URO0000126		4
	URO0000128		2
	URO0000130		1
	URO0000136		1
	URO0000142		5
	URO0000144		3
	URO0000145		5
	URO0000148		4
	URO0000149		1
	URO0000151		1
	URO0000158		1
	URO0000162		2
	URO0000163		28
	URO0000901		3
	URO0000906		1
	URO0000907		1
	URO0000908		4
	URO0000909		2
	URO0000912		5
	URO0000913		1
	URO0000920		1
	URO0000921		1
	URO0000923		53
	URO0000924		9
	URO0000925		1
	URO0000926		2
	URO0000930		1
	URO0000932		4
	URO0000934		11
	URO0000936		1
	URO0000940		1
	URO001001R		4
	URO001002R		1
	URO001004R		4
	URO001005R		15
	URO001007R		2

## Sheet: Primary procedures types
Executive Specialism	Procedure Code	Description of procedure	N=
Anesthesiology	ANE0000019	Insertion of central venous line	4
Cardiology	CAR0000000	no transaction performed	9
Cardiology	CAR0000001	Coronary angiography	162
Cardiology	CAR0000002	Coronary angiography + right catheterization	8
Cardiology	CAR0000003	right catheterization	6
Cardiology	CAR0000006	Intra-aortic balloon pump	2
Cardiology	CAR0000008	Pericardial puncture	16
Cardiology	CAR0000010	Insertion of temporary pacemaker	13
Cardiology	CAR0000013	Ablation of right-sided atrial tachycardia	2
Cardiology	CAR0000014	Ablation of left atrial tachycardia CARTO/ENSITE	6
Cardiology	CAR0000015	Ablation. PVI with CRYO	3
Cardiology	CAR0000016	Ablation, PVI with CARTO	11
Cardiology	CAR0000017	Ablation, PVI with ENSITE	2
Cardiology	CAR0000019	Ablation, His bundle	17
Cardiology	CAR0000020	Ablation, right atrial flutter, isthmus	13
Cardiology	CAR0000022	Ablation, slow pathway	15
Cardiology	CAR0000023	Ablation, left-sided extra connection	1
Cardiology	CAR0000025	Ablation, septally located extra connection	1
Cardiology	CAR0000026	Ablation, idiopathic VT, LV	3
Cardiology	CAR0000027	Ablation, idiopathic VT, RV	1
Cardiology	CAR0000028	Ablation, structural heart disease VT, LV	7
Cardiology	CAR0000031	Diagnostic EFO SVT	10
Cardiology	CAR0000038	Biventricular ICD implantation	4
Cardiology	CAR0000040	Implantation of new shock lead	1
Cardiology	CAR0000042	Change/downgrade to 1 chamber ICD	5
Cardiology	CAR0000043	Change/downgrade to 2-chamber ICD	3
Cardiology	CAR0000046	Change/upgrade to CRT ICD and add shock lead	1
Cardiology	CAR0000047	Exchange biventricular ICD	5
Cardiology	CAR0000048	Change/upgrade to CRT ICD and insert pacing lead	2
Cardiology	CAR0000054	Change/upgrade to CRT ICD and add shock lead and pacing lead	1
Cardiology	CAR0000056	Implantation of a single-chamber ICD	12
Cardiology	CAR0000057	Implantation of a 2-chamber ICD	6
Cardiology	CAR0000058	Percutaneous Edwards Class 2 Heart Valve	5
Cardiology	CAR0000059	Percutaneous Evolute Heart Valve surgical class 2	3
Cardiology	CAR0000060	Percutaneous Heart Valve Edwards MANTA class 1	5
Cardiology	CAR0000061	Peructane Heart Valve Evolute MANTA class 1	7
Cardiology	CAR0000062	Percutaneous Heart Valve Edwards surgical class 3	1
Cardiology	CAR0000063	Percutaneous Evolute Heart Valve surgical class 3	1
Cardiology	CAR0000064	Percutaneous Heart Valve Edwards surgical class 4	1
Cardiology	CAR0000071	Mitraclip placement	4
Cardiology	CAR0000075	Change/downgrade/upgrade to CRT PM and add pace lead	2
Cardiology	CAR0000076	Implantation Reveal	10
Cardiology	CAR0000077	Removal Reveal	2
Cardiology	CAR0000080	Single chamber pacemaker implantation	2
Cardiology	CAR0000082	Implantation of a 2-chamber pacemaker	3
Cardiology	CAR0000089	Change/downgrade to a dual chamber pacemaker	3
Cardiology	CAR0000090	Switch/downgrade to biventricular pacemaker	6
Cardiology	CAR0000092	Change/downgrade/upgrade to 2K PM and add pace lead	1
Cardiology	CAR0000098	PCI a branch after FFR	24
Cardiology	CAR0000099	PCI multi-branch or main stem after FFR	7
Cardiology	CAR0000102	Intracoronary physiological examination (FFR)	99
Cardiology	CAR0000103	PCI a branch in combination with IVUS	2
Cardiology	CAR0000105	PCI chron occlusion in combination with IVUS	6
Cardiology	CAR0000107	PCI a branch in combination with oct	2
Cardiology	CAR0000112	PCI a branch	53
Cardiology	CAR0000113	PCI multi-branch or main stem	19
Cardiology	CAR0000114	PCI acute	51
Cardiology	CAR0000115	PCI acute + FFR	3
Cardiology	CAR0000116	PCI acute + IVUS	1
Cardiology	CAR0000117	PCI acute + OCT	1
Cardiology	CAR0000118	PCI graft	3
Cardiology	CAR0000119	PCI chron occlusion	19
Cardiology	CAR0000121	Implantation of a dual chamber pacemaker with LB pacing	29
Cardiology	CAR0000124	S-ICD implantation	1
Cardiology	CAR0000125	Percutaneous Heart Valve Allegra surgical class 2	1
Cardiology	CAR0000128	Biventricular ICD (LB) implantation	1
Cardiology	CAR0000130	Insertion of central venous line	1
	CAR0000132		1
	CAR0000133		5
	CAR0000134		1
	CAR0000135		1
	CAR0000136		11
	CAR0000137		36
	CAR0000138		15
	CAR0000144		1
	CAR0000147		1
	CAR0000148		2
	CAR0000150		1
	CAR0000151		6
	CAR0000152		1
	CAR0000155		4
	CAR0000158		32
	CAR0000160		1
	CAR0000161		15
	CAR0000162		2
	CAR0000163		13
	CAR0000165		3
	CARFFR2000		1
	CARFLE0000		1
	CAROCT1000		1
	BM00000001		1
	CTC0000001		2
	CTC0000004		1
	CTC0000005		2
	CTC0000007		2
	CTC0000009		1
	CTC0000010		1
	CTC0000012		4
	CTC0000014		1
	CTC0000016		1
	CTC0000019		4
	CTC0000025		2
	CTC0000027		4
	CTC0000028		1
	CTC0000031		23
	CTC0000032		1
	CTC0000033		16
	CTC0000034		1
	CTC0000035		1
	CTC0000036		64
	CTC0000037		24
	CTC0000038		7
	CTC0000041		2
	CTC0000046		30
	CTC0000047		1
	CTC0000048		4
	CTC0000051		14
	CTC0000052		1
	CTC0000055		1
	CTC0000058		4
	CTC0000062		5
	CTC0000064		2
	CTC0000065		1
	CTC0000067		1
	CTC0000068		4
	CTC0000072		7
	CTC0000076		2
	CTC0000077		2
	CTC0000078		2
	CTC0000081		1
	CTC0000101		1
	CTC0000103		6
	CTC0000104		1
	CTC0000124		1
	CTC0000130		2
	CTC0000174		17
	CTC0000175		3
	CTC0000179		1
	CTC0000200		2
	CTC0000205		1
	CTC0000206		7
	CTC0000208		16
	CTC0000210		2
	ECC0000001		8
	ECC0000004		1
	CHI0000002		1
	CHI0000015		1
	CHI0000016		19
	CHI0000017		5
	CHI0000018		1
	CHI0000020		1
	CHI0000021		8
	CHI0000022		1
	CHI0000047		2
	CHI0000055		1
	CHI0000059		4
	CHI0000075		1
	CHI0000076		1
	CHI0000078		3
	CHI0000081		1
	CHI0000082		2
	CHI0000102		1
	CHI0000104		2
	CHI0000105		1
	CHI0000110		2
	CHI0000115		1
	CHI0000125		2
	CHI0000127		2
	CHI0000130		25
	CHI0000131		37
	CHI0000132		2
	CHI0000133		11
	CHI0000136		1
	CHI0000139		3
	CHI0000141		4
	CHI0000144		8
	CHI0000146		2
	CHI0000149		1
	CHI0000150		1
	CHI0000163		1
	CHI0000171		12
	CHI0000176		1
	CHI0000199		4
	CHI0000203		1
	CHI0000205		2
	CHI0000212		1
	CHI0000213		1
	CHI0000247		1
	CHI0000248		5
	CHI0000250		1
	CHI0000255		4
	CHI0000256		5
	CHI0000260		1
	CHI0000261		2
	CHI0000262		7
	CHI0000263		4
	CHI0000268		7
	CHI0000270		2
	CHI0000271		1
	CHI0000272		1
	CHI0000273		1
	CHI0000274		6
	CHI0000276		5
	CHI0000279		2
	CHI0000280		11
	CHI0000281		9
	CHI0000285		7
	CHI0000294		4
	CHI0000300		1
	CHI0000314		9
	CHI0000322		3
	CHI0000323		1
	CHI0000324		2
	CHI0000330		5
	CHI0000332		3
	CHI0000340		1
	CHI0000347		1
	CHI0000365		2
	CHI0000366		2
	CHI0000371		4
	CHI0000373		1
	CHI0000385		3
	CHI0000387		1
	CHI0000396		1
	CHI0000399		1
	CHI0000401		1
	CHI0000406		22
	CHI0000417		1
	CHI0000420		4
	CHI0000421		12
	CHI0000422		1
	CHI0000423		2
	CHI0000425		4
	CHI0000433		2
	CHI0000435		1
	CHI0000436		2
	CHI0000437		4
	CHI0000438		1
	CHI0000441		2
	CHI0000452		2
	CHI0000466		1
	CHI0000468		2
	CHI0000470		11
	CHI0000477		3
	CHI0000478		1
	CHI0000480		17
	CHI0000482		3
	CHI0000486		3
	CHI0000488		3
	CHI0000490		4
	CHI0000491		5
	CHI0000492		1
	CHI0000502		1
	CHI0000503		99
	CHI0000505		1
	CHI0000520		1
	CHI0000521		2
	CHI0000547		1
	CHI0000548		8
	CHI0000554		5
	CHI0000555		2
	CHI0000556		1
	CHI0000558		1
	CHI0000559		10
	CHI0000560		1
	CHI0000561		4
	CHI0000564		5
	CHI0000565		2
	CHI0000567		1
	CHI0000568		1
	CHI0000571		5
	CHI0000572		1
	CHI0000573		1
	CHI0000574		1
	CHI0000578		1
	CHI0000581		8
	CHI0000582		3
	CHI0000583		4
	CHI0000585		1
	CHI0000588		16
	CHI0000590		9
	CHI0000593		1
	CHI0000620		1
	CHI0000630		1
	CHI0000648		1
	CHI0000657		1
	CHI0000673		5
	CHI0000694		1
	CHI0000700		13
	CHI0000715		1
	CHI0000716		2
	CHI0000721		1
	CHI0000727		1
	CHI0000728		1
	CHI0000740		1
	CHI0000742		1
	CHI0000756		5
	CHI0000757		7
	CHI0000776		1
	CHI0000802		7
	CHI0000804		4
	CHI0000810		3
	CHI0000812		5
	CHI0000814		1
	CHI0000817		4
	CHI0000821		3
	CHI0000831		2
	CHI0000832		2
	CHI0000837		2
	CHI0000839		3
	CHI0000842		3
	CHI0000902		19
	CHI0000903		5
	CHI0000906		1
	CHI0000907		3
	CHI0000911		1
	CHI0000924		3
	CHI0000925		2
	CHI0000935		1
	CHI0000936		5
	CHI0000937		10
	CHI0000939		2
	CHI0000940		2
	CHI0000951		1
	CHI0000952		1
	CHI0000953		1
	CHI0000954		1
	CHI0000955		17
	CHI0000960		20
	CHI0000964		3
	CHI0001005		1
	CHI001006R		4
	CHI001008R		1
	CHI001012R		1
	CHI001013R		4
	CHI0PROCND		2
	PSY0000001		11
	GYN0000001		37
	GYN0000002		6
	GYN0000004		10
	GYN0000005		13
	GYN0000006		3
	GYN0000008		3
	GYN0000009		2
	GYN0000010		17
	GYN0000011		1
	GYN0000012		1
	GYN0000014		1
	GYN0000019		3
	GYN0000020		1
	GYN0000027		1
	GYN0000029		4
	GYN0000031		7
	GYN0000033		2
	GYN0000034		9
	GYN0000035		8
	GYN0000036		2
	GYN0000037		3
	GYN0000038		1
	GYN0000041		4
	GYN0000042		6
	GYN0000043		2
	GYN0000044		2
	GYN0000046		2
	GYN0000047		4
	GYN0000049		27
	GYN0000050		3
	GYN0000051		12
	GYN0000052		3
	GYN0000059		3
	GYN0000060		3
	GYN0000061		1
	GYN0000063		1
	GYN0000064		3
	GYN0000065		6
	GYN0000066		97
	GYN0000067		4
	GYN0000080		4
	GYN0000081		6
	GYN0000086		1
	GYN001004R		2
	GYN001005R		1
	GYN001007R		1
	GYN001008R		1
	CHI0000281		1
	CTC0000031		1
	CTC0000051		1
	GYN0000001		1
	KNO0000004		7
	KNO0000007		1
	KNO0000011		4
	KNO0000014		1
	KNO0000015		9
	KNO0000018		20
	KNO0000019		2
	KNO0000028		3
	KNO0000030		1
	KNO0000031		5
	KNO0000035		2
	KNO0000038		23
	KNO0000046		3
	KNO0000047		2
	KNO0000048		5
	234041		1
	KAA0000007		1
	KAA0000009		6
	KAA0000026		1
	KAA0000029		1
	KAA0000030		2
	KAA0000031		1
	KAA0000032		1
	KAA0000036		1
	NCH0000001		4
	NCH0000005		18
	NCH0000006		7
	NCH0000009		3
	NCH0000016		11
	OOG0000001		180
	OOG0000005		6
	OOG0000006		1
	OOG0000007		1
	OOG0000011		2
	OOG0000012		1
	OOG0000014		11
	OOG0000016		5
	OOG0000019		3
	OOG0000033		1
	OOG0000035		3
	OOG0000045		1
	OOG0000047		1
	OOG0000051		3
	OOG0000054		1
	OOG0000059		5
	OOG0000062		1
	OOG0000064		2
	OOG0000065		1
	OOG0000067		2
	OOG0000905		6
	OOG0000906		4
	OOG0000908		6
	OOG0000909		1
	OOG0000912		1
	OOG0000913		1
	OOG0000914		1
	OOG0000915		1
	OOG0000919		2
	OOG0000920		1
	OOG0000921		1
	OOG0000923		1
	OOG0000924		1
	OOG0000926		1
	OOG0000928		1
	OOG0000930		1
	OOG0000932		2
	OOG0000936		1
	CHI0000503		1
	ORT0000002		1
	ORT0000004		3
	ORT0000007		1
	ORT0000008		3
	ORT0000012		7
	ORT0000019		1
	ORT0000026		3
	ORT0000027		2
	ORT0000036		4
	ORT0000037		1
	ORT0000038		2
	ORT0000040		4
	ORT0000051		2
	ORT0000052		1
	ORT0000053		1
	ORT0000056		1
	ORT0000063		2
	ORT0000071		1
	ORT0000075		1
	ORT0000089		1
	ORT0000103		5
	ORT0000138		1
	ORT0000139		4
	ORT0000141		2
	ORT0000143		8
	ORT0000146		1
	ORT0000175		1
	ORT0000184		1
	ORT0000187		2
	ORT0000200		1
	ORT0000215		25
	ORT0000216		20
	ORT0000217		1
	ORT0000218		8
	ORT0000220		6
	ORT0000222		7
	ORT0000223		3
	ORT0000224		3
	ORT0000229		2
	ORT0000231		1
	ORT0000232		2
	ORT0000240		3
	ORT0000241		6
	ORT0000246		4
	ORT0000247		3
	ORT0000248		2
	ORT0000250		1
	ORT0000254		3
	ORT0000259		1
	ORT0000265		1
	ORT0000283		1
	ORT0000284		2
	ORT0000285		1
	ORT0000286		13
	ORT0000287		11
	ORT0000288		4
	ORT0000289		3
	ORT0000290		1
	ORT0000291		9
	ORT0000292		41
	ORT0000293		50
	ORT0000294		1
	ORT0000297		1
	ORT0000298		4
	ORT0000301		1
	ORT0000305		1
	ORT0000308		1
	ORT0000328		1
	ORT0000329		1
	ORT0000330		1
	ORT0000335		1
	ORT0000337		1
	ORT0000340		1
	ORT0000341		1
	ORT0000343		2
	ORT0000344		4
	ORT0000347		1
	ORT0000358		2
	ORT0000359		6
	ORT0000360		1
	ORT0000366		1
	ORT0000368		2
	ORT0000370		1
	ORT0000375		1
	ORT0000385		1
	ORT0000398		1
	ORT0000407		1
	ORT0000410		1
	ORT0000411		1
	ORT0000415		1
	ORT0000440		1
	ORT0000443		8
	ORT0000445		1
	ORT0000446		2
	ORT0000449		1
	ORT0000454		1
	ORT0000474		1
	ORT0000475		12
	ORT0000477		1
	ORT0000480		2
	ORT0000481		1
	ORT0000482		1
	ORT0000483		1
	ORT0000485		1
	ORT0000492		1
	PYN0000035		4
	PYN0000036		2
	PYN0000038		5
	PYN0000048		1
	PYN0000049		4
	PYN0000050		2
	330461		1
	PCC0000006		1
	PLA0000001		1
	PLA0000003		2
	PLA0000005		2
	PLA0000012		2
	PLA0000023		3
	PLA0000024		1
	PLA0000027		1
	PLA0000030		6
	PLA0000035		1
	PLA0000037		1
	PLA0000038		2
	PLA0000039		1
	PLA0000045		1
	PLA0000050		1
	PLA0000066		2
	PLA0000067		1
	PLA0000072		2
	PLA0000075		1
	PLA0000076		1
	PLA0000077		1
	PLA0000084		1
	PLA0000086		2
	PLA0000088		3
	PLA0000090		2
	PLA0000091		1
	PLA0000092		2
	PLA0000096		3
	PLA0000098		6
	PLA0000099		1
	PLA0000100		1
	PLA0000110		1
	PLA0000111		1
	PLA0000115		3
	PLA0000116		10
	PLA0000121		1
	PLA0000123		2
	PLA0000124		1
	PLA0000128		2
	PLA0000133		2
	PLA0000134		3
	PLA0000150		3
	PLA0000156		1
	PLA0000167		2
	PLA0000169		2
	PLA0000171		5
	PLA0000181		1
	PLA0000185		2
	PLA0000191		1
	PLA0000194		12
	PLA0000197		7
	PLA0000221		1
	PLA0000324		1
	PLA0000327		1
	PLA0000334		1
	PLA0000338		1
	PLA0000349		1
	URO0000003		2
	URO0000009		1
	URO0000010		2
	URO0000011		14
	URO0000013		1
	URO0000016		1
	URO0000017		1
	URO0000020		7
	URO0000021		1
	URO0000026		10
	URO0000027		3
	URO0000028		3
	URO0000029		4
	URO0000030		6
	URO0000035		1
	URO0000051		5
	URO0000059		1
	URO0000069		1
	URO0000071		1
	URO0000072		5
	URO0000075		10
	URO0000076		1
	URO0000078		1
	URO0000083		5
	URO0000084		1
	URO0000093		5
	URO0000098		1
	URO0000100		1
	URO0000105		1
	URO0000121		2
	URO0000125		4
	URO0000126		3
	URO0000128		2
	URO0000136		1
	URO0000142		5
	URO0000145		3
	URO0000148		4
	URO0000151		1
	URO0000158		1
	URO0000162		2
	URO0000163		26
	URO0000901		3
	URO0000906		1
	URO0000909		1
	URO0000912		3
	URO0000921		1
	URO0000923		28
	URO0000924		1
	URO0000930		1
	URO0000932		4
	URO0000934		10
	URO001001R		4
	URO001002R		1
	URO001005R		15
	URO001007R		2
