# Supplementary material for: Exploring the prevalence of severe obesity in a large teaching hospital
Source: PLoS One. 2025 Sep 19;20(9):e0332608. doi: 10.1371/journal.pone.0332608 (PMC12448348; doi:10.1371/journal.pone.0332608)
Supplement: S2 File — (XLSX) [file pone.0332608.s002.xlsx]

## Sheet: BMI groups
Specialism	BMI 19 - 25	BMI 25 - 35	BMI >35
CARD	8172 (27.1%)	19310 (64.0%)	2672 (8.9%)
SURG	7791 (34.6%)	12884 (57.2%)	1856 (8.2%)
CTS	2111 (25.4%)	5595 (67.2%)	619 (7.4%)
DERM	3102 (34.0%)	5246 (57.6%)	767 (8.4%)
GER	1941 (41.1%)	2505 (53.0%)	276 (5.8%)
GYN	5514 (41.1%)	6692 (49.8%)	1225 (9.1%)
INT	6707 (31.2%)	12589 (58.5%)	2229 (10.4%)
IM	72 (55.0%)	48 (36.6%)	11 (8.4%)
ENT	3024 (33.1%)	5337 (58.5%)	769 (8.4%)
PUL	3448 (26.9%)	7721 (60.3%)	1644 (12.8%)
MDL	5508 (32.9%)	9763 (58.3%)	1461 (8.7%)
NS	380 (26.0%)	929 (63.7%)	150 (10.3%)
NEURO	7078 (33.4%)	12465 (58.8%)	1662 (7.8%)
EYE	3902 (32.0%)	7127 (58.4%)	1174 (9.6%)
ORTHO	4183 (30.2%)	8329 (60.0%)	1361 (9.8%)
PLAST	1985 (33.6%)	3427 (58.1%)	487 (8.3%)
PSY	107 (39.5%)	140 (51.7%)	24 (8.9%)
PM&R	1429 (28.8%)	3034 (61.1%)	505 (10.2%)
REHAB	308 (30.2%)	620 (60.8%)	91 (8.9%)
RADONC	1964 (34.9%)	3261 (58.0%)	399 (7.1%)
URO	3349 (30.4%)	6783 (61.6%)	876 (8.0%)

## Sheet: Treatments CHI
Treatment	BMI 19 - 25	BMI 25 - 35	BMI >35	% >35
Tendovaginitis stenosans,M.Que	0 (0.0%)	0 (0.0%)	1	100
Tarsus	0 (0.0%)	1 (33.3%)	2	66.7
Epicondylitis med / lateralis	0 (0.0%)	1 (50.0%)	1	50
Lymphedema of the upper extremity	0 (0.0%)	1 (50.0%)	1	50
Hip / knee	5 (33.3%)	5 (33.3%)	5	33.3
Necrotic fasciitis	2 (25.0%)	4 (50.0%)	2	25
Mesenteric thrombosis	3 (75.0%)	0 (0.0%)	1	25
Ankle / foot	9 (47.4%)	6 (31.6%)	4	21.1
Multiple	17 (21.8%)	45 (57.7%)	16	20.5
Olecranon bursitis	8 (32.0%)	12 (48.0%)	5	20
Knee (incl. meniscus injury)	3 (30.0%)	5 (50.0%)	2	20
Decubitus ulcer	14 (33.3%)	20 (47.6%)	8	19
Diabetic foot (diabetes NNO)	29 (21.2%)	84 (61.3%)	24	17.5
Ano-rectal fissure and fistula	32 (29.1%)	59 (53.6%)	19	17.3
Malignant soft tissue neoplasm	8 (27.6%)	16 (55.2%)	5	17.2
Pancreatitis	11 (20.4%)	34 (63.0%)	9	16.7
Moderately severe cranial brains.lets	3 (50.0%)	2 (33.3%)	1	16.7
Phalanges of the foot	19 (34.5%)	27 (49.1%)	9	16.4
Cicatricial hernia	75 (20.8%)	227 (63.1%)	58	16.1
Chron diep ven path	9 (27.3%)	19 (57.6%)	5	15.2
Other vascular diagnoses	10 (35.7%)	14 (50.0%)	4	14.3
Local Inf Skin and Subcutis	69 (28.0%)	142 (57.7%)	35	14.2
Hemorrhoids	46 (34.1%)	70 (51.9%)	19	14.1
Open wound multiple/extensive	52 (34.7%)	77 (51.3%)	21	14
Malignant neoplasm of the thyroid gland	24 (27.3%)	52 (59.1%)	12	13.6
Diverticulosis / -itis	90 (25.8%)	213 (61.0%)	46	13.2
Cholecystitis/cholelithiasis	308 (22.3%)	894 (64.7%)	180	13
Exclude chronic disease	35 (29.9%)	67 (57.3%)	15	12.8
Other ruptures	13 (32.5%)	22 (55.0%)	5	12.5
Neck	4 (25.0%)	10 (62.5%)	2	12.5
Hernia umbilicalis / epigastr	75 (19.4%)	264 (68.2%)	48	12.4
Humerus proximal and shaft	67 (32.8%)	112 (54.9%)	25	12.3
Shoulder (humerus)	26 (27.7%)	57 (60.6%)	11	11.7
Exclude P.A.O.D.	167 (29.2%)	338 (59.2%)	66	11.6
Soft tissue abscess	33 (27.3%)	74 (61.2%)	14	11.6
Benign thyroid neoplasm	85 (33.7%)	138 (54.8%)	29	11.5
Shuntchir + revision for kidney disease	341 (26.9%)	783 (61.8%)	142	11.2
Other (abdominal) items in general	286 (30.7%)	543 (58.3%)	103	11.1
Talus	7 (38.9%)	9 (50.0%)	2	11.1
Forearm nno	28 (43.8%)	29 (45.3%)	7	10.9
Chron opp ven path/varices	74 (27.9%)	163 (61.5%)	28	10.6
Fecal incontinence	47 (27.3%)	107 (62.2%)	18	10.5
ATLS reception multitr ISS >=16	18 (37.5%)	25 (52.1%)	5	10.4
Parathyroid neoplasm	51 (30.2%)	101 (59.8%)	17	10.1
Elbow	3 (30.0%)	6 (60.0%)	1	10
Ganglion,gr lipooma,ung incarn	154 (28.3%)	336 (61.8%)	54	9.9
Single	106 (37.6%)	148 (52.5%)	28	9.9
Nevus, small lipoma, atheroma	133 (27.7%)	300 (62.5%)	47	9.8
Single	96 (34.9%)	152 (55.3%)	27	9.8
Pilonidal sinus	60 (34.1%)	99 (56.2%)	17	9.7
Achilles tendon	6 (28.6%)	13 (61.9%)	2	9.5
P.A.O.D. 4, gangrene	106 (40.9%)	129 (49.8%)	24	9.3
Malignant neopla recto-sigmoid	53 (29.1%)	112 (61.5%)	17	9.3
Other nonmalignant GI conditions	143 (34.5%)	233 (56.3%)	38	9.2
Osteitis / osteomyelitis	13 (39.4%)	17 (51.5%)	3	9.1
Corpus al, natural opening	5 (45.5%)	5 (45.5%)	1	9.1
Radius head	39 (43.3%)	43 (47.8%)	8	8.9
Other malignant neoplasm abd	114 (40.1%)	145 (51.1%)	25	8.8
Aneurysm aorta abdominis, rupture	15 (21.4%)	49 (70.0%)	6	8.6
Malignant neoplasm of the breast	592 (34.6%)	977 (57.1%)	143	8.4
Metatarsalia	35 (36.8%)	52 (54.7%)	8	8.4
Panaritium	11 (30.6%)	22 (61.1%)	3	8.3
Other peripheral vascular diseases	4 (33.3%)	7 (58.3%)	1	8.3
Remove osteosynthesis mat	71 (41.3%)	87 (50.6%)	14	8.1
Benign neopl breast/mastopathy	856 (46.6%)	835 (45.5%)	145	7.9
Gynecomastia, hypertrophied breast	38 (36.5%)	58 (55.8%)	8	7.7
Cervical cyst lat / med	6 (46.2%)	6 (46.2%)	1	7.7
Open wound easily, e.g. cut	94 (34.1%)	161 (58.3%)	21	7.6
Injury to abdominal and pelvic organs	21 (39.6%)	28 (52.8%)	4	7.5
Perianal abscess	81 (30.1%)	168 (62.5%)	20	7.4
Burn serious	8 (29.6%)	17 (63.0%)	2	7.4
Mallet tendon, biceps	8 (29.6%)	17 (63.0%)	2	7.4
Ileus: paralyte, obstruction without hernia	90 (35.9%)	143 (57.0%)	18	7.2
Aneurysm of the lower extremity	17 (24.6%)	47 (68.1%)	5	7.2
Abdominal/pelvic drainage	75 (37.5%)	111 (55.5%)	14	7
Duodenal ulcer/ventriculi +perf	22 (38.6%)	31 (54.4%)	4	7
Appendicitis	243 (40.6%)	315 (52.6%)	41	6.8
Malignant melanoma of the skin	51 (37.8%)	75 (55.6%)	9	6.7
Open wound complicated	7 (23.3%)	21 (70.0%)	2	6.7
Esophageal reflux	5 (33.3%)	9 (60.0%)	1	6.7
Spine	5 (33.3%)	9 (60.0%)	1	6.7
Iliac aortic aneurysm	247 (29.1%)	547 (64.4%)	55	6.5
Malign neopl maag, excl cardia	106 (43.3%)	123 (50.2%)	16	6.5
P.A.O.D. 2, claudicatio interm	245 (28.8%)	551 (64.8%)	54	6.4
Other trauma / ER diagnoses	54 (34.0%)	95 (59.7%)	10	6.3
Malignant neoplasm of the rectum	233 (32.3%)	443 (61.4%)	45	6.2
Ribs, sternum	62 (29.8%)	133 (63.9%)	13	6.2
Tibia(± fibula)nno(excl ankle)	47 (36.7%)	73 (57.0%)	8	6.2
Acute deep ven path	3 (18.8%)	12 (75.0%)	1	6.2
Osteoarthritis (shoulder, knee, ankle)	3 (18.8%)	12 (75.0%)	1	6.2
Malignant neopla oesofagus/cardia	151 (39.9%)	204 (54.0%)	23	6.1
Ben neopl intestin (excl FAP)	15 (30.6%)	31 (63.3%)	3	6.1
Vascular injury groin / thigh	16 (32.0%)	31 (62.0%)	3	6
Mild cranial brain injury	109 (38.1%)	160 (55.9%)	17	5.9
Acute abdomen (peritonitis)	10 (58.8%)	6 (35.3%)	1	5.9
Kl bew.app nno (surmen, PHS etc)	37 (35.9%)	60 (58.3%)	6	5.8
Carpus	30 (43.5%)	35 (50.7%)	4	5.8
P.A.O.D. 3, rest pain	52 (49.1%)	48 (45.3%)	6	5.7
Metacarpals	50 (46.3%)	52 (48.1%)	6	5.6
ATLS trauma care ISS <16	122 (39.7%)	168 (54.7%)	17	5.5
Other common diagnoses	35 (31.8%)	69 (62.7%)	6	5.5
Peritonitis carcinoma (HIPEC)	96 (33.7%)	174 (61.1%)	15	5.3
Osteoporosis	36 (36.4%)	58 (58.6%)	5	5.1
Diaphragmatic hernia	88 (24.2%)	257 (70.8%)	18	5
Aortic aneurysm, rupture	40 (33.6%)	73 (61.3%)	6	5
Thoracic outlet syndrome	273 (46.3%)	288 (48.8%)	29	4.9
Arterial embolism + thrombosis,336	21 (33.9%)	38 (61.3%)	3	4.8
Malignant neopla pancreas/biliary tract	119 (43.3%)	143 (52.0%)	13	4.7
P.A.O.D. arm	13 (30.2%)	28 (65.1%)	2	4.7
Wrist	163 (46.8%)	170 (48.9%)	15	4.3
Rectal prolapse	29 (42.0%)	37 (53.6%)	3	4.3
Tibial plateau	17 (37.0%)	27 (58.7%)	2	4.3
Finger, incl. MCP	6 (26.1%)	16 (69.6%)	1	4.3
Malignant neoplasm of the colon	169 (37.3%)	265 (58.5%)	19	4.2
Lymphadenopathy eci, nno	27 (37.0%)	43 (58.9%)	3	4.1
Carotid pathology	95 (33.1%)	181 (63.1%)	11	3.8
Femoral/inguinal hernia	310 (39.9%)	439 (56.6%)	27	3.5
Calcaneus	15 (51.7%)	13 (44.8%)	1	3.4
Patella	12 (38.7%)	18 (58.1%)	1	3.2
Pelvis / sacrum	36 (52.9%)	30 (44.1%)	2	2.9
Benign neopla soft parts	18 (51.4%)	16 (45.7%)	1	2.9
Facial bones / jaw	13 (36.1%)	22 (61.1%)	1	2.8
Phalanges of the hand	45 (37.8%)	71 (59.7%)	3	2.5
Femur, proximal (+ neck)	113 (47.9%)	118 (50.0%)	5	2.1
Constipation	17 (36.2%)	29 (61.7%)	1	2.1
Femur other	24 (48.0%)	25 (50.0%)	1	2
Crohn's disease (regional enteritis)	28 (51.9%)	25 (46.3%)	1	1.9
Clavicle	76 (51.7%)	69 (46.9%)	2	1.4
Pneumo- and/or hemothorax (311)	36 (45.6%)	42 (53.2%)	1	1.3
Intra-abdominal abscess	10 (31.2%)	22 (68.8%)	0	0
Acetabulum	13 (52.0%)	12 (48.0%)	0	0
Anorectal malformation	1 (100.0%)	0 (0.0%)	0	0
Temporal arteritis	0 (0.0%)	1 (100.0%)	0	0
Benign neopla skeleton	2 (100.0%)	0 (0.0%)	0	0
Benign neoplasm of the liver	0 (0.0%)	2 (100.0%)	0	0
Benign parotid neoplasm	0 (0.0%)	1 (100.0%)	0	0
Upper extremity	2 (28.6%)	5 (71.4%)	0	0
Burn simple	0 (0.0%)	3 (100.0%)	0	0
Buerger	1 (50.0%)	1 (50.0%)	0	0
Prepatellar bursitis	0 (0.0%)	3 (100.0%)	0	0
Bw in buckle bwctr <10%lichopp	1 (100.0%)	0 (0.0%)	0	0
Ulcerative colitis	2 (25.0%)	6 (75.0%)	0	0
Congenital AV malformation	0 (0.0%)	1 (100.0%)	0	0
Perforating foreign body	15 (48.4%)	16 (51.6%)	0	0
Dist humerus / (epi)condyle(s)	11 (52.4%)	10 (47.6%)	0	0
Dupuytren	0 (0.0%)	1 (100.0%)	0	0
Fam Adenom Polyposis (FAP)	0 (0.0%)	1 (100.0%)	0	0
Ganglioneuroma	0 (0.0%)	1 (100.0%)	0	0
Glomus tumor	1 (100.0%)	0 (0.0%)	0	0
Hydrocele and spermatocele	2 (50.0%)	2 (50.0%)	0	0
Intussusception	2 (66.7%)	1 (33.3%)	0	0
Knee strap(s)	2 (66.7%)	1 (33.3%)	0	0
Baker's cyst	1 (33.3%)	2 (66.7%)	0	0
Intrathoracic organ injury	4 (50.0%)	4 (50.0%)	0	0
Lymphedema lower extremity	1 (50.0%)	1 (50.0%)	0	0
Mal neopl lever (incl metast)	1 (50.0%)	1 (50.0%)	0	0
Malignant neoplasm skeleton (excl meta)	0 (0.0%)	1 (100.0%)	0	0
Malignant neopla salivary glands	0 (0.0%)	1 (100.0%)	0	0
Malignant neoplasm of the gallbladder	1 (33.3%)	2 (66.7%)	0	0
Meckel's diverticulum	1 (33.3%)	2 (66.7%)	0	0
Mediast.scop/-tomy/thor.scop	2 (100.0%)	0 (0.0%)	0	0
Meniscus lesion (gn vrs lesion)	0 (0.0%)	1 (100.0%)	0	0
Neurofibromatosis	1 (100.0%)	0 (0.0%)	0	0
Renal artery stenosis	4 (40.0%)	6 (60.0%)	0	0
Olecranon	27 (54.0%)	23 (46.0%)	0	0
Other congenital condition	1 (50.0%)	1 (50.0%)	0	0
Other fractures	1 (14.3%)	6 (85.7%)	0	0
Other oncological diagnoses	8 (32.0%)	17 (68.0%)	0	0
Posttrauma afw onder extrem	0 (0.0%)	4 (100.0%)	0	0
Post-traumatic dystrophy	1 (100.0%)	0 (0.0%)	0	0
Raynaud	1 (25.0%)	3 (75.0%)	0	0
Scapula	5 (33.3%)	10 (66.7%)	0	0
Abrasion, blister, insect bite	3 (42.9%)	4 (57.1%)	0	0
St- en lange-afw ond extrem	0 (0.0%)	1 (100.0%)	0	0
Urachal fistula	3 (100.0%)	0 (0.0%)	0	0
Upper extremity vascular injury	3 (27.3%)	8 (72.7%)	0	0
Vascular injury knee/lower leg	2 (50.0%)	2 (50.0%)	0	0
Volvulus intestine	9 (52.9%)	8 (47.1%)	0	0
Spinal column + spinal cord lesion	0 (0.0%)	2 (100.0%)	0	0
Ziekte van Hodgkin,non-Hodgkin	3 (75.0%)	1 (25.0%)	0	0

## Sheet: Treatments URO
Treatment	BMI 19 - 25	BMI 25 - 35	BMI >35	% >35
Urethral stone/corp.alienum	0 (0.0%)	1 (33.3%)	2	0.667
Cicatricial hernia	0 (0.0%)	2 (66.7%)	1	0.333
Urethral rupture/trauma	1 (25.0%)	2 (50.0%)	1	0.25
Non-refluxing megaureter	0 (0.0%)	4 (80.0%)	1	0.2
Balanitis	8 (38.1%)	9 (42.9%)	4	0.19
Regret after sterilization	1 (16.7%)	4 (66.7%)	1	0.167
Urge incontinence/OAB	156 (26.1%)	349 (58.5%)	92	0.154
Congenital kidney pathology	8 (40.0%)	9 (45.0%)	3	0.15
Stress incontinence/prolapse	58 (22.0%)	167 (63.3%)	39	0.148
Impotence/sexual dysfunction	39 (18.9%)	138 (67.0%)	29	0.141
Urethral stricture	27 (23.5%)	72 (62.6%)	16	0.139
Ureteral obstruction (not UVJ)	11 (37.9%)	14 (48.3%)	4	0.138
Phimosis/phrenulum	59 (26.0%)	137 (60.4%)	31	0.137
Urethral tumor	5 (62.5%)	2 (25.0%)	1	0.125
Kidney stone	162 (29.6%)	322 (58.8%)	64	0.117
(side) kidney tumor	165 (27.6%)	367 (61.4%)	66	0.11
Bladder infection	210 (32.5%)	368 (57.0%)	68	0.105
Lymph node bladder tumor	6 (31.6%)	11 (57.9%)	2	0.105
Kidney infection/abscess	54 (34.8%)	85 (54.8%)	16	0.103
Ov (not cong) urethrapath	15 (30.0%)	30 (60.0%)	5	0.1
Ureteral stone	118 (27.2%)	273 (62.9%)	43	0.099
Hydro/spermatocele	45 (34.1%)	74 (56.1%)	13	0.098
No urological diagnosis	171 (32.4%)	306 (58.1%)	50	0.095
Infertility	7 (31.8%)	13 (59.1%)	2	0.091
Ov (non cong) kidney pathology	48 (25.0%)	127 (66.1%)	17	0.089
Ov (non cong) ureterpath	27 (25.7%)	69 (65.7%)	9	0.086
A-(hypo-)contractile bladder	56 (31.3%)	108 (60.3%)	15	0.084
Inflammation of the testicle/epididymis	30 (31.6%)	57 (60.0%)	8	0.084
Neurogenic bladder	91 (39.6%)	120 (52.2%)	19	0.083
Varicocele	7 (58.3%)	4 (33.3%)	1	0.083
Various urological diagnosis(es)	142 (29.3%)	304 (62.7%)	39	0.08
Interstitial cystitis	11 (28.9%)	24 (63.2%)	3	0.079
Dysfunctional voiding	150 (31.3%)	292 (61.0%)	37	0.077
Peyronie's/curvature	11 (28.2%)	25 (64.1%)	3	0.077
Testicular tumor	23 (34.8%)	38 (57.6%)	5	0.076
UPJ stenosis	23 (43.4%)	26 (49.1%)	4	0.075
Lymph node kidney tumor	4 (28.6%)	9 (64.3%)	1	0.071
Other hydronephrosis	119 (34.9%)	198 (58.1%)	24	0.07
Bladder stone/foreign body	28 (30.1%)	59 (63.4%)	6	0.065
Other (intra)scrotum pathology	38 (30.6%)	78 (62.9%)	8	0.065
Urethra(meatus) stenosis/carunc	31 (39.7%)	42 (53.8%)	5	0.064
Other prostate pathology	8 (25.0%)	22 (68.8%)	2	0.062
BPH/BH obstruction	664 (30.2%)	1413 (64.2%)	124	0.056
Bladder tumor	323 (32.2%)	624 (62.2%)	56	0.056
Ov (non-cong) bladder pathology	43 (37.7%)	65 (57.0%)	6	0.053
Vasectomy request	38 (33.3%)	70 (61.4%)	6	0.053
Ureter tumor	14 (23.7%)	42 (71.2%)	3	0.051
Prostate carcinoma	520 (29.6%)	1165 (66.3%)	72	0.041
Ov (non cong) penile pathology	7 (22.6%)	23 (74.2%)	1	0.032
Prostatitis/abscess	32 (25.4%)	90 (71.4%)	4	0.032
Nocturnal enuresis	0 (0.0%)	2 (100.0%)	0	0
Hypospadias	0 (0.0%)	1 (100.0%)	0	0
Inguinal hernia/communicable hernia	0 (0.0%)	6 (100.0%)	0	0
Lymph nodes prostate carcinoma	5 (38.5%)	8 (61.5%)	0	0
Lymph node testicular tumor	0 (0.0%)	1 (100.0%)	0	0
Maldescens/retractile testis	6 (50.0%)	6 (50.0%)	0	0
Kidney trauma	5 (35.7%)	9 (64.3%)	0	0
Ov cong ureterpathologie	2 (50.0%)	2 (50.0%)	0	0
Ov congenital bladder pathology	2 (28.6%)	5 (71.4%)	0	0
Ov congenital penile pathology	0 (0.0%)	1 (100.0%)	0	0
Penile carcinoma	2 (28.6%)	5 (71.4%)	0	0
Prostate carcinoma (orchid)	1 (14.3%)	6 (85.7%)	0	0
Prostatodynia/CPPS	9 (50.0%)	9 (50.0%)	0	0
Testicular torsion	9 (50.0%)	9 (50.0%)	0	0
UVJ stenosis	1 (100.0%)	0 (0.0%)	0	0
Urethral diverticulum	1 (33.3%)	2 (66.7%)	0	0
Vesicoureteral reflux	3 (60.0%)	2 (40.0%)	0	0

## Sheet: Treatments ORT
Treatment	BMI 19 - 25	BMI 25 - 35	BMI >35	% >35
Cerebral contusion	0 (0.0%)	0 (0.0%)	1	1
Neuromuscular disorders	0 (0.0%)	1 (50.0%)	1	0.5
Open wound multiple/extensive	1 (50.0%)	0 (0.0%)	1	0.5
Ov enthesopathy hand/wrist	0 (0.0%)	1 (50.0%)	1	0.5
AC and SC deviation	0 (0.0%)	2 (66.7%)	1	0.333
Arthritis/osteomyellow/arm	0 (0.0%)	2 (66.7%)	1	0.333
Carpal tunnel syndrome	0 (0.0%)	2 (66.7%)	1	0.333
Compartment syndrome	0 (0.0%)	2 (66.7%)	1	0.333
N.n.o. hand/wrist	0 (0.0%)	2 (66.7%)	1	0.333
Spondylo/osteomyelitis cerv wk	1 (33.3%)	1 (33.3%)	1	0.333
Ov enthesopathy elbow/o.arm	1 (14.3%)	4 (57.1%)	2	0.286
Perforating foreign body	0 (0.0%)	3 (75.0%)	1	0.25
Recurrent patellar luxation	4 (50.0%)	2 (25.0%)	2	0.25
Osteomyelitis lower leg	4 (30.8%)	6 (46.2%)	3	0.231
Knee flexion contracture	0 (0.0%)	4 (80.0%)	1	0.2
Pain in the shoulder girdle/arm	7 (35.0%)	9 (45.0%)	4	0.2
Ov enthpath (incl metatarsalg)	70 (23.9%)	167 (57.0%)	56	0.191
Acute lumbago	4 (36.4%)	5 (45.5%)	2	0.182
Commotio cerebri	5 (45.5%)	4 (36.4%)	2	0.182
Knee osteoarthritis	370 (16.7%)	1453 (65.6%)	391	0.177
Ankle, tarsus	3 (25.0%)	7 (58.3%)	2	0.167
Canal stenosis	19 (22.6%)	51 (60.7%)	14	0.167
Osteochondritis dissecans	8 (33.3%)	12 (50.0%)	4	0.167
Ov given deviation bone/sp/z/col/wr	9 (50.0%)	6 (33.3%)	3	0.167
Posttraumatic cervic syndrome	1 (16.7%)	4 (66.7%)	1	0.167
Finger, incl. M.C.P.	5 (27.8%)	10 (55.6%)	3	0.167
Multiple	7 (28.0%)	14 (56.0%)	4	0.16
Femur other	36 (40.4%)	39 (43.8%)	14	0.157
Ankle instability	14 (35.9%)	19 (48.7%)	6	0.154
Posttraumatic knee injury	17 (21.2%)	51 (63.7%)	12	0.15
Losl/inf/malpos proth knie	60 (15.0%)	280 (70.2%)	59	0.148
Tendovaginitis	6 (22.2%)	17 (63.0%)	4	0.148
Ankle and foot arthritis	65 (18.5%)	235 (67.0%)	51	0.145
Avasc necrosis beak/hip/b.leg	14 (20.3%)	45 (65.2%)	10	0.145
Cervic stenosis with myelopathy	24 (34.3%)	36 (51.4%)	10	0.143
Chron nonspecific low back pain	13 (46.4%)	11 (39.3%)	4	0.143
Failed back surgery syndrome	27 (19.3%)	93 (66.4%)	20	0.143
Release bar/inf/mal proth sch/b.arm	1 (14.3%)	5 (71.4%)	1	0.143
N.N.O. cervical spine	6 (42.9%)	6 (42.9%)	2	0.143
Pain e.g. ankle and foot	1 (14.3%)	5 (71.4%)	1	0.143
Tarsus	1 (14.3%)	5 (71.4%)	1	0.143
Endoprosthesis control	305 (20.6%)	972 (65.7%)	202	0.137
Neuropathic foot	10 (27.0%)	22 (59.5%)	5	0.135
H.N.P. cervical spine	16 (25.8%)	38 (61.3%)	8	0.129
Diabetic foot	1 (6.2%)	13 (81.2%)	2	0.125
Lower extremity	31 (22.6%)	89 (65.0%)	17	0.124
Benign skeleton	16 (24.6%)	41 (63.1%)	8	0.123
Rotator cuff/biceps tendon rupture	61 (22.0%)	183 (66.1%)	33	0.119
Talus	7 (41.2%)	8 (47.1%)	2	0.118
Osteoarthritis of the shoulder/arm	15 (25.0%)	38 (63.3%)	7	0.117
Flat foot/splay foot	28 (25.2%)	70 (63.1%)	13	0.117
Arthr/spondylos thora/lumb wk	140 (26.4%)	330 (62.1%)	61	0.115
Chronic bursitis	130 (22.3%)	386 (66.3%)	66	0.113
Knee arthritis	23 (28.7%)	48 (60.0%)	9	0.112
Spondylolysis/listhesis	48 (22.4%)	142 (66.4%)	24	0.112
ATLS trauma care ISS <16	12 (44.4%)	12 (44.4%)	3	0.111
Ov posttraum afw hand/pols	9 (50.0%)	7 (38.9%)	2	0.111
Verw st/len afw beak/hip/leg	4 (22.2%)	12 (66.7%)	2	0.111
Pain e.c.i. knee	11 (20.0%)	38 (69.1%)	6	0.109
Arthrosis of the pelvis/hip/leg	324 (24.4%)	862 (64.9%)	142	0.107
Collateral ligament lesion	22 (29.3%)	45 (60.0%)	8	0.107
N.n.o. ankle and foot	15 (31.9%)	27 (57.4%)	5	0.106
Single	82 (34.6%)	130 (54.9%)	25	0.105
Hollow foot	11 (28.9%)	23 (60.5%)	4	0.105
Humerus proximal and shaft	81 (33.9%)	133 (55.6%)	25	0.105
Metastasis in bone	17 (29.8%)	34 (59.6%)	6	0.105
Metatarsalia	26 (29.9%)	52 (59.8%)	9	0.103
	11 (36.7%)	16 (53.3%)	3	0.1
	14 (35.0%)	22 (55.0%)	4	0.1
	0 (0.0%)	9 (90.0%)	1	0.1
	1 (10.0%)	8 (80.0%)	1	0.1
	12 (30.0%)	24 (60.0%)	4	0.1
	12 (24.0%)	33 (66.0%)	5	0.1
	5 (50.0%)	4 (40.0%)	1	0.1
	65 (32.0%)	118 (58.1%)	20	0.099
	21 (34.4%)	34 (55.7%)	6	0.098
	152 (27.4%)	349 (62.9%)	54	0.097
	67 (23.9%)	186 (66.4%)	27	0.096
	61 (28.0%)	136 (62.4%)	21	0.096
	8 (38.1%)	11 (52.4%)	2	0.095
	10 (31.2%)	19 (59.4%)	3	0.094
	17 (39.5%)	22 (51.2%)	4	0.093
	22 (40.7%)	27 (50.0%)	5	0.093
	3 (27.3%)	7 (63.6%)	1	0.091
	6 (54.5%)	4 (36.4%)	1	0.091
	3 (27.3%)	7 (63.6%)	1	0.091
	10 (45.5%)	10 (45.5%)	2	0.091
	19 (33.9%)	32 (57.1%)	5	0.089
	16 (23.5%)	46 (67.6%)	6	0.088
	10 (43.5%)	11 (47.8%)	2	0.087
	26 (20.2%)	92 (71.3%)	11	0.085
	3 (25.0%)	8 (66.7%)	1	0.083
	33 (27.3%)	78 (64.5%)	10	0.083
	22 (36.1%)	34 (55.7%)	5	0.082
	24 (39.3%)	32 (52.5%)	5	0.082
	6 (24.0%)	17 (68.0%)	2	0.08
	25 (24.8%)	68 (67.3%)	8	0.079
	5 (19.2%)	19 (73.1%)	2	0.077
	172 (30.9%)	341 (61.3%)	43	0.077
	102 (37.6%)	148 (54.6%)	21	0.077
	22 (41.5%)	27 (50.9%)	4	0.075
	27 (40.3%)	35 (52.2%)	5	0.075
	75 (40.3%)	97 (52.2%)	14	0.075
	39 (35.1%)	64 (57.7%)	8	0.072
	44 (38.6%)	62 (54.4%)	8	0.07
	20 (35.1%)	33 (57.9%)	4	0.07
	91 (36.8%)	139 (56.3%)	17	0.069
	11 (37.9%)	16 (55.2%)	2	0.069
	16 (27.6%)	38 (65.5%)	4	0.069
	5 (33.3%)	9 (60.0%)	1	0.067
	25 (41.7%)	31 (51.7%)	4	0.067
	8 (26.7%)	20 (66.7%)	2	0.067
	38 (46.3%)	39 (47.6%)	5	0.061
	34 (49.3%)	31 (44.9%)	4	0.058
	150 (44.9%)	165 (49.4%)	19	0.057
	3 (16.7%)	14 (77.8%)	1	0.056
	6 (33.3%)	11 (61.1%)	1	0.056
	5 (27.8%)	12 (66.7%)	1	0.056
	35 (45.5%)	38 (49.4%)	4	0.052
	129 (42.0%)	162 (52.8%)	16	0.052
	10 (25.6%)	27 (69.2%)	2	0.051
	94 (47.5%)	94 (47.5%)	10	0.051
	50 (50.5%)	44 (44.4%)	5	0.051
	26 (43.3%)	31 (51.7%)	3	0.05
	8 (38.1%)	12 (57.1%)	1	0.048
	114 (28.8%)	263 (66.4%)	19	0.048
	16 (37.2%)	25 (58.1%)	2	0.047
	33 (37.5%)	51 (58.0%)	4	0.045
	38 (57.6%)	25 (37.9%)	3	0.045
	9 (40.9%)	12 (54.5%)	1	0.045
	56 (41.5%)	73 (54.1%)	6	0.044
	10 (43.5%)	12 (52.2%)	1	0.043
	12 (24.5%)	35 (71.4%)	2	0.041
	283 (48.7%)	275 (47.3%)	23	0.04
	16 (32.0%)	32 (64.0%)	2	0.04
	8 (26.7%)	21 (70.0%)	1	0.033
	13 (39.4%)	19 (57.6%)	1	0.03
	11 (31.4%)	23 (65.7%)	1	0.029
	27 (38.6%)	41 (58.6%)	2	0.029
	35 (50.0%)	33 (47.1%)	2	0.029
	21 (28.0%)	52 (69.3%)	2	0.027
	21 (28.4%)	51 (68.9%)	2	0.027
	45 (58.4%)	30 (39.0%)	2	0.026
	11 (28.9%)	26 (68.4%)	1	0.026
	22 (57.9%)	15 (39.5%)	1	0.026
	28 (41.2%)	39 (57.4%)	1	0.015
	2 (100.0%)	0 (0.0%)	0	0
	10 (52.6%)	9 (47.4%)	0	0
	0 (0.0%)	3 (100.0%)	0	0
	1 (33.3%)	2 (66.7%)	0	0
	0 (0.0%)	2 (100.0%)	0	0
	0 (0.0%)	1 (100.0%)	0	0
	0 (0.0%)	1 (100.0%)	0	0
	61 (54.5%)	51 (45.5%)	0	0
	4 (66.7%)	2 (33.3%)	0	0
	1 (50.0%)	1 (50.0%)	0	0
	0 (0.0%)	1 (100.0%)	0	0
	2 (40.0%)	3 (60.0%)	0	0
	0 (0.0%)	1 (100.0%)	0	0
	1 (50.0%)	1 (50.0%)	0	0
	1 (33.3%)	2 (66.7%)	0	0
	1 (100.0%)	0 (0.0%)	0	0
	9 (37.5%)	15 (62.5%)	0	0
	8 (72.7%)	3 (27.3%)	0	0
	1 (14.3%)	6 (85.7%)	0	0
	5 (100.0%)	0 (0.0%)	0	0
	1 (20.0%)	4 (80.0%)	0	0
	0 (0.0%)	3 (100.0%)	0	0
	0 (0.0%)	2 (100.0%)	0	0
	6 (46.2%)	7 (53.8%)	0	0
	4 (30.8%)	9 (69.2%)	0	0
	1 (100.0%)	0 (0.0%)	0	0
	2 (66.7%)	1 (33.3%)	0	0
	1 (16.7%)	5 (83.3%)	0	0
	1 (50.0%)	1 (50.0%)	0	0
	0 (0.0%)	1 (100.0%)	0	0
	0 (0.0%)	1 (100.0%)	0	0
	1 (9.1%)	10 (90.9%)	0	0
	0 (0.0%)	1 (100.0%)	0	0
	0 (0.0%)	1 (100.0%)	0	0
	0 (0.0%)	1 (100.0%)	0	0
	0 (0.0%)	1 (100.0%)	0	0
	0 (0.0%)	2 (100.0%)	0	0
	0 (0.0%)	1 (100.0%)	0	0
	23 (52.3%)	21 (47.7%)	0	0
	2 (28.6%)	5 (71.4%)	0	0
	0 (0.0%)	3 (100.0%)	0	0
	0 (0.0%)	1 (100.0%)	0	0
	1 (100.0%)	0 (0.0%)	0	0
	3 (60.0%)	2 (40.0%)	0	0
	0 (0.0%)	1 (100.0%)	0	0
	0 (0.0%)	2 (100.0%)	0	0
	3 (50.0%)	3 (50.0%)	0	0
	2 (40.0%)	3 (60.0%)	0	0
	6 (54.5%)	5 (45.5%)	0	0
	1 (33.3%)	2 (66.7%)	0	0
	4 (44.4%)	5 (55.6%)	0	0
	0 (0.0%)	1 (100.0%)	0	0
	2 (28.6%)	5 (71.4%)	0	0
	0 (0.0%)	2 (100.0%)	0	0
	0 (0.0%)	2 (100.0%)	0	0
	0 (0.0%)	2 (100.0%)	0	0
	0 (0.0%)	1 (100.0%)	0	0
	0 (0.0%)	1 (100.0%)	0	0
	16 (48.5%)	17 (51.5%)	0	0
	3 (60.0%)	2 (40.0%)	0	0
	0 (0.0%)	1 (100.0%)	0	0
	0 (0.0%)	2 (100.0%)	0	0
	5 (45.5%)	6 (54.5%)	0	0

## Sheet: Treatments PLA
Treatment	BMI 19 - 25	BMI 25 - 35	BMI >35	% >35
Total wrist arthrodesis	0 (0.0%)	3 (50.0%)	3	0.5
Trspl nt FG>3%/1-3%woFG/skintr	0 (0.0%)	1 (50.0%)	1	0.5
Apron resection without navel	0 (0.0%)	15 (57.7%)	11	0.423
Liposuction neck, epigastric, abdomen	0 (0.0%)	3 (60.0%)	2	0.4
Beh sympathetic reflex dystrophy	1 (33.3%)	1 (33.3%)	1	0.333
Compartment syndrome	1 (11.1%)	5 (55.6%)	3	0.333
Tendon repair with graft	1 (33.3%)	1 (33.3%)	1	0.333
Arthroscopy diagnosis and/or therapy	1 (14.3%)	4 (57.1%)	2	0.286
TFC repair, plastic	4 (26.7%)	7 (46.7%)	4	0.267
H def m.vasc free h/sp/bone flap	1 (25.0%)	2 (50.0%)	1	0.25
Injection, full of diseases	1 (12.5%)	5 (62.5%)	2	0.25
Replant hand,2 of>ving/stralen	0 (0.0%)	3 (75.0%)	1	0.25
Beam lamp, str.transp/handversm	1 (25.0%)	2 (50.0%)	1	0.25
Dermolipectomy lower ankle/dubz	2 (11.8%)	11 (64.7%)	4	0.235
Nail, nail matrix resection	2 (13.3%)	10 (66.7%)	3	0.2
Eyelid reconstruction	4 (80.0%)	0 (0.0%)	1	0.2
Synovectom flexion/extension/multstr	6 (40.0%)	6 (40.0%)	3	0.2
Exc am tumor/PW tr/tr1-3% etc	11 (29.7%)	19 (51.4%)	7	0.189
Liposuction of arms, legs and hips, etc.	2 (11.8%)	12 (70.6%)	3	0.176
Kortd conserv(mede)beh, littek	12 (20.7%)	36 (62.1%)	10	0.172
Ref nt FG,tr/tr<1%kl necr.tom	7 (58.3%)	3 (25.0%)	2	0.167
Osteotomy radius / ulna	6 (46.2%)	5 (38.5%)	2	0.154
Carp resection/proximal carpectomy	9 (27.3%)	19 (57.6%)	5	0.152
H def m.vasc free h/sp,ax lap	35 (36.1%)	48 (49.5%)	14	0.144
Compl 1 cons without 20 sec. op	12 (34.3%)	18 (51.4%)	5	0.143
Corr bouton,swan,lets stretch app	3 (42.9%)	3 (42.9%)	1	0.143
Synovectom flexion/extension/1 beam	11 (39.3%)	13 (46.4%)	4	0.143
CMC1 resection arthroplasty	21 (21.9%)	62 (64.6%)	13	0.135
Trigger finger release	89 (24.3%)	228 (62.3%)	49	0.134
Conservative treatment	6 (40.0%)	7 (46.7%)	2	0.133
Decompr other compr syndr	53 (25.9%)	125 (61.0%)	27	0.132
Ov. techn. at mammareconstr.	54 (34.2%)	84 (53.2%)	20	0.127
Lipof nt-FG (excl b st after FGM)	10 (62.5%)	4 (25.0%)	2	0.125
Mal. tumor not in FG	5 (62.5%)	2 (25.0%)	1	0.125
CTS,decompr carp tun/kl r.nac	139 (22.1%)	412 (65.6%)	77	0.123
Tenolysis	46 (30.9%)	86 (57.7%)	17	0.114
Corr bony+cartilaginous skeleton	3 (33.3%)	5 (55.6%)	1	0.111
Mallet finger conservative	9 (50.0%)	7 (38.9%)	2	0.111
Breast augmentation single/double sided	7 (77.8%)	1 (11.1%)	1	0.111
Injured FG>3%/gr facial trauma	7 (36.8%)	10 (52.6%)	2	0.105
H def wo FG>3%/sl def ax lap	40 (29.6%)	81 (60.0%)	14	0.104
Arthrodesis IG / MCP / CMC	13 (31.7%)	24 (58.5%)	4	0.098
Extirpation of ganglion cyst	93 (33.7%)	156 (56.5%)	27	0.098
Beh neuroma, nerve tumor	11 (52.4%)	8 (38.1%)	2	0.095
Damage, loss, removal of tendons, myotomy	13 (40.6%)	16 (50.0%)	3	0.094
Excochl,seq.tom,exost,carp forest	21 (27.6%)	48 (63.2%)	7	0.092
Abscess incision fingers, hand	40 (30.3%)	80 (60.6%)	12	0.091
Arthroscopy	8 (72.7%)	2 (18.2%)	1	0.091
Bleph.plasty, under/above ankle/dubs	14 (25.5%)	36 (65.5%)	5	0.091
Def/t nt FG,tr/tr1-3/sl def<1%	25 (32.5%)	45 (58.4%)	7	0.091
Lig reconstr incl tendon transplant	5 (22.7%)	15 (68.2%)	2	0.091
Nacorr ax/free lap after top	2 (18.2%)	8 (72.7%)	1	0.091
Simple 1 consultation without treatment < 20'	108 (38.0%)	152 (53.5%)	24	0.085
Injection, full treatment:joints	5 (41.7%)	6 (50.0%)	1	0.083
Reinsertion volar pl,coll bnd	22 (35.5%)	35 (56.5%)	5	0.081
Mammary reduct,ptos.corr enk/dubz	92 (26.3%)	230 (65.7%)	28	0.08
Ref nt FG,tr/tr1-3%/<1%grnecr	15 (29.4%)	32 (62.7%)	4	0.078
Defective shortage nt FG,tr/tr<1%	4 (30.8%)	8 (61.5%)	1	0.077
Ref nt FG,tr/tr>3%/1-3%necr.t	11 (28.2%)	25 (64.1%)	3	0.077
Preaputial dilationplasty	9 (69.2%)	3 (23.1%)	1	0.077
Inbr tissue expand,enkz+insufl	33 (46.5%)	33 (46.5%)	5	0.07
Exc1-3 ben tum/naev wo FG/etc	120 (33.2%)	216 (59.8%)	25	0.069
Microchir free flap reconstr	25 (28.4%)	57 (64.8%)	6	0.068
Injured, suture, toil, tr/ tr<0.5%	30 (41.1%)	38 (52.1%)	5	0.068
Scar corr nt FG,tr/tr<1%	6 (40.0%)	8 (53.3%)	1	0.067
Def t nt FG,tr/tr>3%/sl def1-3	156 (35.5%)	255 (58.0%)	29	0.066
Injured, transp/transpl 0.5-1%	8 (25.8%)	21 (67.7%)	2	0.065
	5 (31.2%)	10 (62.5%)	1	0.062
	10 (29.4%)	22 (64.7%)	2	0.059
	7 (38.9%)	10 (55.6%)	1	0.056
	9 (50.0%)	8 (44.4%)	1	0.056
	27 (29.7%)	59 (64.8%)	5	0.055
	6 (31.6%)	12 (63.2%)	1	0.053
	11 (28.9%)	25 (65.8%)	2	0.053
	29 (50.0%)	26 (44.8%)	3	0.052
	8 (10.3%)	66 (84.6%)	4	0.051
	35 (28.2%)	83 (66.9%)	6	0.048
	25 (40.3%)	34 (54.8%)	3	0.048
	17 (39.5%)	24 (55.8%)	2	0.047
	20 (31.2%)	41 (64.1%)	3	0.047
	13 (29.5%)	29 (65.9%)	2	0.045
	5 (21.7%)	17 (73.9%)	1	0.043
	13 (56.5%)	9 (39.1%)	1	0.043
	30 (61.2%)	17 (34.7%)	2	0.041
	23 (44.2%)	27 (51.9%)	2	0.038
	8 (25.0%)	23 (71.9%)	1	0.031
	9 (28.1%)	22 (68.8%)	1	0.031
	14 (40.0%)	20 (57.1%)	1	0.029
	218 (55.1%)	167 (42.2%)	11	0.028
	41 (35.0%)	73 (62.4%)	3	0.026
	10 (23.3%)	32 (74.4%)	1	0.023
	66 (45.2%)	77 (52.7%)	3	0.021
	28 (45.9%)	32 (52.5%)	1	0.016
	40 (44.9%)	48 (53.9%)	1	0.011
	2 (40.0%)	3 (60.0%)	0	0
	9 (31.0%)	20 (69.0%)	0	0
	4 (50.0%)	4 (50.0%)	0	0
	2 (28.6%)	5 (71.4%)	0	0
	2 (22.2%)	7 (77.8%)	0	0
	24 (44.4%)	30 (55.6%)	0	0
	0 (0.0%)	1 (100.0%)	0	0
	4 (44.4%)	5 (55.6%)	0	0
	1 (25.0%)	3 (75.0%)	0	0
	4 (36.4%)	7 (63.6%)	0	0
	1 (33.3%)	2 (66.7%)	0	0
	1 (100.0%)	0 (0.0%)	0	0
	1 (25.0%)	3 (75.0%)	0	0
	4 (80.0%)	1 (20.0%)	0	0
	0 (0.0%)	1 (100.0%)	0	0
	6 (66.7%)	3 (33.3%)	0	0
	0 (0.0%)	1 (100.0%)	0	0
	1 (10.0%)	9 (90.0%)	0	0
	0 (0.0%)	1 (100.0%)	0	0
	3 (75.0%)	1 (25.0%)	0	0
	6 (31.6%)	13 (68.4%)	0	0
	2 (66.7%)	1 (33.3%)	0	0
	22 (55.0%)	18 (45.0%)	0	0
	5 (62.5%)	3 (37.5%)	0	0
	0 (0.0%)	1 (100.0%)	0	0
	0 (0.0%)	1 (100.0%)	0	0
	2 (50.0%)	2 (50.0%)	0	0
	1 (25.0%)	3 (75.0%)	0	0
	6 (46.2%)	7 (53.8%)	0	0
	6 (75.0%)	2 (25.0%)	0	0
	5 (41.7%)	7 (58.3%)	0	0
	1 (33.3%)	2 (66.7%)	0	0
	3 (75.0%)	1 (25.0%)	0	0
	0 (0.0%)	1 (100.0%)	0	0
	1 (33.3%)	2 (66.7%)	0	0
	2 (25.0%)	6 (75.0%)	0	0
	0 (0.0%)	1 (100.0%)	0	0
	12 (46.2%)	14 (53.8%)	0	0
	1 (5.6%)	17 (94.4%)	0	0
	8 (42.1%)	11 (57.9%)	0	0
	2 (28.6%)	5 (71.4%)	0	0
	3 (100.0%)	0 (0.0%)	0	0
	1 (100.0%)	0 (0.0%)	0	0
	2 (40.0%)	3 (60.0%)	0	0
	2 (50.0%)	2 (50.0%)	0	0
	5 (35.7%)	9 (64.3%)	0	0
	8 (57.1%)	6 (42.9%)	0	0
	1 (50.0%)	1 (50.0%)	0	0
	1 (50.0%)	1 (50.0%)	0	0
	1 (33.3%)	2 (66.7%)	0	0
	18 (75.0%)	6 (25.0%)	0	0
	0 (0.0%)	1 (100.0%)	0	0
	0 (0.0%)	1 (100.0%)	0	0
	2 (66.7%)	1 (33.3%)	0	0
	2 (28.6%)	5 (71.4%)	0	0
	1 (33.3%)	2 (66.7%)	0	0
	1 (100.0%)	0 (0.0%)	0	0
	2 (33.3%)	4 (66.7%)	0	0
	1 (50.0%)	1 (50.0%)	0	0
	3 (20.0%)	12 (80.0%)	0	0
	1 (20.0%)	4 (80.0%)	0	0
	1 (50.0%)	1 (50.0%)	0	0

## Sheet: Analysis
Behandeling	BMI 19 - 25	BMI 25 - 35	BMI ≥35	% >35	% 25-35	%19-25
Trigger finger release	89 (24.3%)	228 (62.3%)	49	13.4	62.3	24.3
Breast reduction	92 (26.3%)	230 (65.7%)	28	8	65.7	26.3
Carpal tunnel syndrome decompression	139 (22.1%)	412 (65.6%)	77	12.3	65.6	22.1
Chronic bursitis	130 (22.3%)	386 (66.3%)	66	11.3	66.3	22.3
Shoulder/upper arm osteoarthritis	61 (22.0%)	183 (66.1%)	33	11.9	66.1	22
Knee osteoarthritis	370 (16.7%)	1453 (65.6%)	391	17.7	65.6	16.7
Ankle and foot osteoarthritis	65 (18.5%)	235 (67.0%)	51	14.5	67	18.5
Pelvic/hip/lower limb osteoarthritis	324 (24.4%)	862 (64.9%)	142	10.7	64.9	24.4
Urinary stone	118 (27.2%)	273 (62.9%)	43	9.9	62.9	27.2
Stress incontinence/prolaps	58 (22.0%)	167 (63.3%)	39	14.8	63.3	22
Kidney stone	162 (29.6%)	322 (58.8%)	64	11.7	58.8	29.6
Bladder infection	210 (32.5%)	368 (57.0%)	68	10.5	57	32.5
Hemorrhoids	46 (34.1%)	70 (51.9%)	19	14.1	51.9	34.1
Anal fissure and fistula	32 (29.1%)	59 (53.6%)	19	17.3	53.6	29.1
Diverticulitis	90 (25.8%)	213 (61.0%)	46	13.2	61	25.8
Diabetic foot	29 (21.2%)	84 (61.3%)	24	17.5	61.3	21.2
Cholecystitis	308 (22.3%)	894 (64.7%)	180	13	64.7	22.3
Ov enthpath (incl metatarsalg)	70 (23.9%)	167 (57.0%)	56	0.191
Urge-incontinentie/OAB	156 (26.1%)	349 (58.5%)	92	0.154
Losl/inf/malpos proth knie	60 (15.0%)	280 (70.2%)	59	0.148
Ov. techn. bij mammareconstr.	54 (34.2%)	84 (53.2%)	20	0.127
Behandeling	% >35	% 25-35	%19-25			Treatment	Trigger finger release	Breast reduction	Carpal tunnel syndrome decompression	Chronic bursitis	Shoulder/upper arm osteoarthritis	Knee osteoarthritis	Ankle and foot osteoarthritis	Pelvic/hip/lower limb osteoarthritis	Urinary tract stone	Stress incontinence/prolapse	Kidney stone	Bladder infection	Hemorrhoids	Anal fissure and fistula	Diverticulitis	Diabetic foot	Cholecystitis
Trigger finger release	13.4	62.3	24.3			BMI 19 - 24	24.3	26.3	22.1	22.3	22	16.7	18.5	24.4	27.2	22	29.6	32.5	34.1	29.1	25.8	21.2	22.3
Breast reduction	8	65.7	26.3			BMI 25 - 34	62.3	65.7	65.6	66.3	66.1	65.6	67	64.9	62.9	63.3	58.8	57	51.9	53.6	61	61.3	64.7
Carpal tunnel syndrome decompression	12.3	65.6	22.1			BMI ≥35	13.4	8	12.3	11.3	11.9	17.7	14.5	10.7	9.9	14.8	11.7	10.5	14.1	17.3	13.2	17.5	13
Chronic bursitis	11.3	66.3	22.3
Shoulder/upper arm osteoarthritis	11.9	66.1	22
Knee osteoarthritis	17.7	65.6	16.7
Ankle and foot osteoarthritis	14.5	67	18.5
Pelvic/hip/lower limb osteoarthritis	10.7	64.9	24.4
Urinary stone	9.9	62.9	27.2
Stress incontinence/prolaps	14.8	63.3	22
Kidney stone	11.7	58.8	29.6
Bladder infection	10.5	57	32.5
Hemorrhoids	14.1	51.9	34.1
Anal fissure and fistula	17.3	53.6	29.1
Diverticulitis	13.2	61	25.8
Diabetic foot	17.5	61.3	21.2
Cholecystitis	13	64.7	22.3
