# Supplementary material for: Exploring the prevalence of severe obesity in a large teaching hospital
Source: PLoS One. 2025 Sep 19;20(9):e0332608. doi: 10.1371/journal.pone.0332608 (PMC12448348; doi:10.1371/journal.pone.0332608)
Supplement: S3 File — (XLSX) [file pone.0332608.s003.xlsx]

## Sheet: Patients per specialism
Specialism	N=	Category
CAR	8172	19 to 24
CAR	19310	25 to 34
CAR	2672	35 and above
CHI	7791	19 to 24
CHI	12884	25 to 34
CHI	1856	35 and above
CTC	2111	19 to 24
CTC	5595	25 to 34
CTC	619	35 and above
DER	5246	25 to 34
DER	3102	19 to 24
DER	767	35 and above
GER	1941	19 to 24
GER	2505	25 to 34
GER	276	35 and above
GYN	5514	19 to 24
GYN	6692	25 to 34
GYN	1225	35 and above
INT	12589	25 to 34
INT	6707	19 to 24
INT	2229	35 and above
KIN	72	19 to 24
KIN	48	25 to 34
KIN	11	35 and above
KNO	5337	25 to 34
KNO	3024	19 to 24
KNO	769	35 and above
LON	7721	25 to 34
LON	3448	19 to 24
LON	1644	35 and above
MDL	9763	25 to 34
MDL	5508	19 to 24
MDL	1461	35 and above
NCH	380	19 to 24
NCH	929	25 to 34
NCH	150	35 and above
NEU	7078	19 to 24
NEU	12465	25 to 34
NEU	1662	35 and above
OOG	3902	19 to 24
OOG	7127	25 to 34
OOG	1174	35 and above
ORT	4183	19 to 24
ORT	8329	25 to 34
ORT	1361	35 and above
PLA	1985	19 to 24
PLA	3427	25 to 34
PLA	487	35 and above
PSY	140	25 to 34
PSY	107	19 to 24
PSY	24	35 and above
PYN	1429	19 to 24
PYN	3034	25 to 34
PYN	505	35 and above
REV	620	25 to 34
REV	308	19 to 24
REV	91	35 and above
RTH	3261	25 to 34
RTH	1964	19 to 24
RTH	399	35 and above
URO	6783	25 to 34
URO	3349	19 to 24
URO	876	35 and above
		#VALUE!
		#VALUE!
		#VALUE!
		#VALUE!			38257	26042	0.680712

## Sheet: Chi square
Specialism	Total, n	BMI 19 - 25 kg/m2, n (%)	BMI 25 - 35 kg/m2, n (%)	BMI ≥35 kg/m2, n (%)	Geen BMI ≥35	BMI ≥35 kg/m2				Specialism	No BMI ≥35	BMI ≥35 kg/m2	Total per specialism	Expected obese	Expected not obese	Chi square obese	Chi square not obese	Total chi square	p-value	p-value
Cardiology	30.154	8,172 (27.1)	19,310 (64.0)	2,672 (8.9)	27482	2672				Cardiology	27482	2672	30154	2412.32	27452.7	27.9539	0.031207	27.9851	1.22254e-07	<.001	0.0886118	0.08
Cardiothoracic surgery	8.325	2,111 (25.4)	5,595 (67.2)	619 (7.4)	7706	619				Cardiothoracic surgery	7706	619	8325	666	7579.23	3.31682	2.12049	5.4373	0.0197111	.020	0.0743544	0.08
Dermatology	9.115	3,102 (34.0)	5,246 (57.6)	767 (8.4)	8348	767				Dermatology	8348	767	9115	729.2	8298.46	1.95946	0.295793	2.25526	0.133161	.133	0.084147	0.08
Gastroenterology	16.732	5,508 (32.9)	9,763 (58.3)	1,461 (8.7)	15271	1461				Gastroenterology	15271	1461	16732	1338.56	15233.1	11.1998	0.0942646	11.294	0.000777569	<.001	0.0873177	0.08
General surgery	22.531	7,791 (34.6)	12,884 (57.2)	1,856 (8.2)	20675	1856				General surgery	20675	1856	22531	1802.48	20512.6	1.58914	1.28546	2.8746	0.0899875	.090	0.0823754	0.08
Geriatrics	4.722	1,941 (41.1)	2,505 (53.0)	276 (5.8)	4446	276				Geriatrics	4446	276	4722	377.76	4298.99	27.4118	5.0271	32.4389	1.22997e-08	<.001	0.0584498	0.08
Gynecology	13.431	5,514 (41.1)	6,692 (49.8)	1,225 (9.1)	12206	1225				Gynecology	12206	1225	13431	1074.48	12227.8	21.0858	0.0389293	21.1247	4.30339e-06	<.001	0.0912069	0.08
Internal medicine	21.525	6,707 (31.2)	12,589 (58.5)	2,229 (10.4)	19296	2229				Internal medicine	19296	2229	21525	1722	19596.7	149.274	4.61521	153.889	2.44933e-35	<.001	0.103554	0.08
Neurology	21.205	7,078 (33.4)	12,465 (58.8)	1,662 (7.8)	19543	1662				Neurology	19543	1662	21205	1696.4	19305.4	0.697571	2.92415	3.62172	0.0570297	.057	0.0783777	0.08
Neurosurgery	1.459	380 (26.0)	929 (63.7)	150 (10.3)	1309	150				Neurosurgery	1309	150	1459	116.72	1328.3	9.48902	0.280402	9.76942	0.00177438	.002	0.10281	0.08
Ophthalmology	12.203	3,902 (32.0)	7,127 (58.4)	1,174 (9.6)	11029	1174				Ophthalmology	11029	1174	12203	976.24	11109.8	40.0609	0.588012	40.6489	1.82192e-10	<.001	0.0962059	0.08
Orthopedic surgery	13.873	4,183 (30.2)	8,329 (60.0)	1,361 (9.8)	12512	1361				Orthopedic surgery	12512	1361	13873	1109.84	12630.2	56.8382	1.1066	57.9448	2.69573e-14	<.001	0.0981042	0.08
Otorhinolaryngology	9.13	3,024 (33.1)	5,337 (58.5)	769 (8.4)	8361	769				Otorhinolaryngology	8361	769	9130	730.4	8312.11	2.03992	0.287536	2.32746	0.127109	.127	0.0842278	0.08
Pain medicine	4.968	1,429 (28.8)	3,034 (61.1)	505 (10.2)	4463	505				Pain medicine	4463	505	4968	397.44	4522.95	29.1092	0.794728	29.9039	4.53996e-08	<.001	0.101651	0.08
Pediatrics	131	72 (55.0)	48 (36.6)	11 (8.4)	120	11				Pediatrics	120	11	131	10.48	119.265	0.0258015	0.00453337	0.0303349	0.861733	.822	0.0839695	0.08
Plastic surgery	5.899	1,985 (33.6)	3,427 (58.1)	487 (8.3)	5412	487				Plastic surgery	5412	487	5899	471.92	5370.55	0.481875	0.319865	0.80174	0.370574	.862	0.0825564	0.08
Psychiatry	271	107 (39.5)	140 (51.7)	24 (8.9)	247	24				Psychiatry	247	24	271	21.68	246.723	0.248266	0.000310653	0.248576	0.618079	.618	0.0885609	0.08
Pulmonary medicine	12.813	3,448 (26.9)	7,721 (60.3)	1,644 (12.8)	11169	1644				Pulmonary medicine	11169	1644	12813	1025.04	11665.2	373.753	21.1051	394.858	7.25017e-88	<.001	0.128307	0.08
Radiotherapy	5.624	1,964 (34.9)	3,261 (58.0)	399 (7.1)	5225	399				Radiotherapy	5225	399	5624	449.92	5120.19	5.76291	2.14553	7.90843	0.00492048	.005	0.0709459	0.08
Rehabilitation medicine	1.019	308 (30.2)	620 (60.8)	91 (8.9)	928	91				Rehabilitation medicine	928	91	1019	81.52	927.715	1.10243	8.72678e-05	1.10252	0.293714	.293	0.0893032	0.08
Urology	11.008	3,349 (30.4)	6,783 (61.6)	876 (8.0)	10132	876				Urology	10132	876	11008	880.64	10021.9	0.0244477	1.21008	1.23453	0.266529	.267	0.0795785	0.08
										Total	205880	20258	226138			763.423	44.2753	807.699
												df	20					Significant if >31.410

## Sheet: Patients per diagnose
Diagnosis description	Specialism Code	N=	Category			BMI 19 t/m 24	BMI 25 t/m 34	BMI 35 +	Total	% of total
(acute) Bleeding dist tr dig	PYN	370	19 t/m 24
(acute) Bleeding dist tr dig	PYN	784	25 t/m 34
(acute) Bleeding dist tr dig	PYN	117	35 en hoger
(benign) peptic ulcer	MDL	63	25 t/m 34
(benign) peptic ulcer	MDL	24	19 t/m 24
(benign) peptic ulcer	MDL	7	35 +
(malnutrition	INT	149	19 t/m 24
(malnutrition	INT	164	25 t/m 34
(malnutrition	INT	42	35 en hoger
(symptomat)Cholecystolithiasis	MDL	40	19 t/m 24
(symptomat)Cholecystolithiasis	MDL	45	25 t/m 34
(symptomat)Cholecystolithiasis	MDL	7	35 +
Achalasia	URO	367	25 t/m 34
Achalasia	URO	165	19 t/m 24
Achalasia	URO	66	35 en hoger
Acute pancreatitis	OOG	2	19 t/m 24
Acute pancreatitis	OOG	2	25 t/m 34
Acute pancreatitis	OOG	1	35 en hoger
Acute liver failure	PYN	28	19 t/m 24
Acute liver failure	PYN	65	25 t/m 34
Adenomatous polyps	PYN	14	35 en hoger
Adenomatous polyps	INT	1	25 t/m 34
Adenomatous polyps	PLA	2	19 t/m 24
Barrett's epithelium	PLA	3	25 t/m 34
Barrett's epithelium	MDL	183	25 t/m 34
Barrett's epithelium	MDL	220	19 t/m 24
Pelvic floor problems	MDL	19	35 +
Pelvic floor problems	MDL	20	19 t/m 24
Pelvic floor problems	MDL	68	25 t/m 34
Benign liver tumor	MDL	17	35 +
Benign liver tumor	NEU	97	19 t/m 24
Benign liver tumor	NEU	157	25 t/m 34
Benign stenosis	NEU	18	35 en hoger
Benign stenosis	URO	108	25 t/m 34
Benign stenosis	URO	56	19 t/m 24
Blood loss from digestive tract eci	URO	15	35 en hoger
Blood loss from digestive tract eci	ORT	11	19 t/m 24
Blood loss from digestive tract eci	ORT	16	25 t/m 34
Cardiology	ORT	3	35 en hoger
Cardiology	ORT	2	25 t/m 34
Cholangiocarcinoma	ORT	1	35 en hoger
Cholangiocarcinoma	NEU	5	19 t/m 24
Cholangiocarcinoma	NEU	4	25 t/m 34
Cholecystitis	INT	20	25 t/m 34
Cholecystitis	INT	19	19 t/m 24
Cholecystitis	INT	3	35 en hoger
Choledocholithiasis	CHI	25	25 t/m 34
Choledocholithiasis	CHI	18	19 t/m 24
Choledocholithiasis	CHI	5	35 en hoger
Chron intest pseu-obstr.syndr	CHI	122	19 t/m 24
Chron intest pseu-obstr.syndr	CHI	168	25 t/m 34
Chron intest pseu-obstr.syndr	ORT	12	25 t/m 34
Chronic abdominal pain	ORT	12	19 t/m 24
Chronic abdominal pain	ORT	3	35 en hoger
Chronic abdominal pain	CHI	17	35 en hoger
Chronic constipation	CTC	32	19 t/m 24
Chronic constipation	CTC	106	25 t/m 34
Chronic constipation	CTC	11	35 en hoger
Chronic pancreatitis (pain)	CTC	2	25 t/m 34
Chronic pancreatitis (pain)	CTC	13	25 t/m 34
Chronic pancreatitis (pain)	CTC	1	35 en hoger
Cirrhosis compensated	CTC	9	25 t/m 34
Cirrhosis compensated	CTC	2	19 t/m 24
Cirrhosis compensated	CTC	1	35 en hoger
Cirrhosis decompensated	CTC	1	25 t/m 34
Cirrhosis decompensated	CTC	5	19 t/m 24
Cirrhosis decompensated	CTC	22	25 t/m 34
Celiac disease	CTC	5	35 en hoger
Celiac disease	PSY	45	19 t/m 24
Celiac disease	PSY	41	25 t/m 34
Ulcerative colitis	PSY	10	35 en hoger
Ulcerative colitis	NEU	69	19 t/m 24
Ulcerative colitis	NEU	103	25 t/m 34
Colorectal malignancy	NEU	6	35 en hoger
Colorectal malignancy	GER	1	25 t/m 34
Colorectal malignancy	NCH	1	19 t/m 24
Diagnosis n.n.o.	NCH	1	25 t/m 34
Diagnosis n.n.o.	GER	1	25 t/m 34
Diverticulitis	REV	2	19 t/m 24
Diverticulitis	REV	14	25 t/m 34
Diverticulitis	REV	1	35 en hoger
Familial polyp syndromes	GER	36	25 t/m 34
Familial polyp syndromes	GER	12	19 t/m 24
Familial polyp syndromes	GER	5	35 en hoger
Functional dyspepsia	KNO	8	19 t/m 24
Functional dyspepsia	KNO	13	25 t/m 34
Functional dyspepsia	KNO	2	35 en hoger
Gastritis miscellaneous	REV	1	35 en hoger
Gastritis miscellaneous	REV	1	25 t/m 34
Gastritis miscellaneous	CHI	13	19 t/m 24
Gastroesophageal reflux/esophagitis	CHI	22	25 t/m 34
Gastroesophageal reflux/esophagitis	CHI	1	35 en hoger
Gastroesophageal reflux/esophagitis	ORT	2	19 t/m 24
HNPCC	NCH	5	19 t/m 24
HNPCC	NCH	12	25 t/m 34
Hepatitis B/C with antiviral therapy	NCH	2	35 en hoger
Hepatitis B/C with antiviral therapy	PSY	4	19 t/m 24
Hepatitis B/C with antiviral therapy	PSY	3	25 t/m 34
Hepatitis in general	PSY	1	35 en hoger
Hepatitis in general	PLA	27	19 t/m 24
Hepatitis in general	PLA	59	25 t/m 34
Ileus	PLA	5	35 en hoger
Ileus	PLA	40	19 t/m 24
Ileus	PLA	80	25 t/m 34
Infectious (entero-)colitis	PLA	12	35 en hoger
Infectious (entero-)colitis	CHI	10	19 t/m 24
Infectious (entero-)colitis	CHI	22	25 t/m 34
Ischemia	CHI	168	25 t/m 34
Ischemia	CHI	81	19 t/m 24
Ischemia	CHI	20	35 en hoger
Livertranspl traj ontvang	CHI	33	19 t/m 24
Livertranspl traj ontvang	CHI	74	25 t/m 34
Lymphoma	CHI	14	35 en hoger
Lymphoma	NEU	2	19 t/m 24
Mr. Crohn	NEU	4	25 t/m 34
Mr. Crohn	NEU	1	35 en hoger
Mr. Crohn	PLA	66	25 t/m 34
Gastric carcinoma, excl. cardiac arc	PLA	8	19 t/m 24
Gastric carcinoma, excl. cardiac arc	PLA	4	35 en hoger
Gastric carcinoma, excl. cardiac arc	PYN	44	25 t/m 34
Malignancy in liver	PYN	28	19 t/m 24
Malignancy in liver	PYN	11	35 en hoger
Malignancy in liver	GYN	301	19 t/m 24
Metabolic liver diseases	GYN	302	25 t/m 34
Metabolic liver diseases	GYN	49	35 en hoger
Metabolic liver diseases	INT	82	25 t/m 34
Motility disorder	INT	19	19 t/m 24
Motility disorder	INT	22	35 en hoger
Motility disorder	INT	240	25 t/m 34
Negative analysis/no G.E. diagnosis	INT	92	19 t/m 24
Negative analysis/no G.E. diagnosis	INT	47	35 en hoger
Negative analysis/no G.E. diagnosis	INT	1	25 t/m 34
Unclassifiable miscellaneous	INT	2	35 en hoger
Unclassifiable miscellaneous	INT	10	25 t/m 34
Unclassifiable miscellaneous	INT	1	19 t/m 24
Esophageal/cardia malignancy	INT	1	35 en hoger
Esophageal/cardia malignancy	CHI	13	19 t/m 24
Esophageal/cardia malignancy	ORT	9	25 t/m 34
Oncology, not GE	ORT	10	19 t/m 24
Oncology, not GE	CHI	12	25 t/m 34
Oncology, not GE	MDL	12	19 t/m 24
Oncological treatment for GI malignancy	MDL	8	25 t/m 34
Oncological treatment for GI malignancy	MDL	1	35 +
Causes of blood loss (varicose veins)	ORT	12	19 t/m 24
Causes of blood loss (varicose veins)	ORT	35	25 t/m 34
Causes of blood loss (varicose veins)	CHI	6	19 t/m 24
Causes of chronic bleeding	CHI	13	25 t/m 34
Causes of chronic bleeding	CHI	2	35 en hoger
Causes of chronic bleeding	ORT	2	35 en hoger
Other and lever(portal)circ	ORT	8	25 t/m 34
Other and lever(portal)circ	ORT	3	19 t/m 24
Other and lever(portal)circ	ORT	1	35 en hoger
Other extrahepat bile pathol	ORT	3	19 t/m 24
Other extrahepat bile pathol	ORT	7	25 t/m 34
Other extrahepat bile pathol	ORT	1	35 en hoger
Other small intestine	DER	134	19 t/m 24
Other small intestine	DER	214	25 t/m 34
Other small intestine	DER	38	35 en hoger
Other esophageal motility tests	INT	2	19 t/m 24
Other esophageal motility tests	INT	6	25 t/m 34
Other esophageal motility tests	INT	1	35 en hoger
Other esophageal pathology	LON	51	19 t/m 24
Other esophageal pathology	LON	93	25 t/m 34
Other esophageal pathology	LON	16	35 en hoger
PBC, PSC and autoimmune hepatitis	CHI	10	19 t/m 24
PBC, PSC and autoimmune hepatitis	CHI	6	25 t/m 34
PBC, PSC and autoimmune hepatitis	CHI	1	35 en hoger
Pancreatic neoplasias	INT	5	25 t/m 34
Pancreatic neoplasias	INT	2	19 t/m 24
Pancreatic neoplasias	CHI	12	25 t/m 34
Irrikkelb darmsyndr±diverticul	CHI	3	19 t/m 24
Irrikkelb darmsyndr±diverticul	CHI	1	35 en hoger
Irrikkelb darmsyndr±diverticul	KNO	5	25 t/m 34
Proctology	KNO	4	19 t/m 24
Proctology	KNO	3	35 en hoger
Proctology	ORT	4	19 t/m 24
Pulmonology	ORT	5	25 t/m 34
Pulmonology	ORT	2	35 en hoger
Thyroid disease	INT	4	19 t/m 24
Scr colorect ca (population)	INT	3	25 t/m 34
Scr colorect ca (population)	MDL	98	19 t/m 24
Scr colorect ca (population)	MDL	59	35 +
Zenker's diverticulum	MDL	250	25 t/m 34
Zenker's diverticulum	CAR	148	19 t/m 24
Zenker's diverticulum	CAR	407	25 t/m 34
sentinel node procedure axillary melanoma	CAR	87	35 en hoger
sentinel node procedure other melanoma	MDL	1	19 t/m 24
inguinal hernia OPEN PROCEDURE	MDL	1	25 t/m 34
inguinal hernia LAPAROSCOPIC	MDL	772	25 t/m 34
inguinal hernia recurrence OPEN PROCEDURE	MDL	311	19 t/m 24
cicatricial hernia OPEN PROCEDURE	MDL	118	35 +
cicatricial hernia LAPAROSCOPIC	GER	1	25 t/m 34
OPEN epigastric hernia	KNO	27	19 t/m 24
epigastric hernia LAPAROSCOPIC	KNO	50	25 t/m 34
umbilical hernia >12 years OPEN PROCEDURE	KNO	7	35 en hoger
umbilical hernia LAPAROSCOPIC > 12 years	KNO	3	19 t/m 24
Diaphragmatic hernia (Nissen/Toupet) scopically	KNO	4	25 t/m 34
Recurrent diaphragmatic hernia laparoscopic	KNO	6	19 t/m 24
parastomal hernia OPEN PROCEDURE	KNO	10	25 t/m 34
parastomal hernia LAPAROSCOPIC	INT	2	25 t/m 34
perineal hernia OPEN PROCEDURE	INT	2	25 t/m 34
exploratory laparotomy	KIN	1	19 t/m 24
platzbauch operative recovery open	KNO	207	19 t/m 24
incision and drainage of the abdominal cavity	KNO	408	25 t/m 34
diagnostic LAPAROSCOPY General	KNO	67	35 en hoger
therapeutic LAPAROSCOPY General	INT	31	19 t/m 24
Presacral Abscess Drainage	INT	57	25 t/m 34
debulking surgery, without bowel resection	INT	12	35 en hoger
diagnostic laparoscopy for esophageal carcinoma	OOG	20	19 t/m 24
Ivor-Lewis thoracolaparoscopic esophagectomy	OOG	13	25 t/m 34
diagnostic laparoscopy for gastric carcinoma	OOG	2	35 en hoger
wedge resection of the stomach OPEN PROCEDURE	DER	8	19 t/m 24
LAPAROSCOPIC wedge resection of the stomach	DER	9	25 t/m 34
subtotal gastrectomy with Roux-en-Y reconstruction LAPAROSCOPIC	OOG	8	25 t/m 34
Laparoscopic total gastrectomy (Roux-en-Y)	OOG	5	19 t/m 24
suturing of gastric perforation: LAPAROSCOPIC	REV	2	25 t/m 34
Convert AGB to Gastric Bypass LAPAROSCOPIC	REV	2	19 t/m 24
Diagnostic laparoscopy after bariatric surgery	REV	1	25 t/m 34
Therapeutic laparoscopy after bariatric surgery	REV	6	25 t/m 34
adhesiolysis OPEN PROCEDURE	REV	2	19 t/m 24
local excision of the small intestine OPEN PROCEDURE	REV	11	25 t/m 34
small bowel resection LAPAROSCOPIC	REV	6	19 t/m 24
Small bowel resection other than duodenal resection OPEN PROCEDURE	PLA	9	19 t/m 24
double-barrel ileostomy OPEN PROCEDURE	PLA	20	25 t/m 34
LAPAROSCOPIC reversal of double-barrel ileostomy	REV	7	25 t/m 34
entero-enterostomy (small intestine) OPEN PROCEDURE	PSY	2	19 t/m 24
appendectomy: LAPAROSCOPIC	PSY	2	25 t/m 34
Ileocecal resection: LAPAROSCOPIC	INT	20	19 t/m 24
sigmoid resection OPEN PROCEDURE	INT	23	25 t/m 34
Sigmoid resection: LAPAROSCOPIC	INT	1	35 en hoger
left hemicolectomy OPEN PROCEDURE	INT	92	25 t/m 34
left hemicolectomy: LAPAROSCOPIC	INT	51	19 t/m 24
Right hemicolectomy: LAPAROSCOPIC	INT	22	35 en hoger
creation of end colostomy: LAPAROSCOPIC	INT	252	19 t/m 24
Double-barreled transverse ostomy laparoscopic	INT	426	25 t/m 34
reversal ostomy OPEN PROCEDURE	INT	77	35 en hoger
Hartmann procedure (AP and resection) OPEN PROCEDURE	INT	178	19 t/m 24
plastic repair AP	INT	115	25 t/m 34
Restore continuity after Hartmann	INT	6	35 en hoger
APR open back position	INT	145	19 t/m 24
TEM Rectum	INT	180	25 t/m 34
rectoscopy	INT	20	35 en hoger
surgery of a pilonidal sinus	INT	159	19 t/m 24
hemorrhoidectomy	INT	242	25 t/m 34
hemorrhoidopexy	INT	40	35 en hoger
peri-anal abscess surgery	INT	25	35 en hoger
surgery of a fissure ani: BOTOX	INT	100	25 t/m 34
surgery recurrent perianal fistula General	INT	51	19 t/m 24
fecal incontinence; implantation of a permanent electrode	INT	152	19 t/m 24
Subcutaneous insertion of anal neuromodulator or pacemaker	INT	177	25 t/m 34
Replace subcutaneously placed epidural neurostimulator	INT	28	35 en hoger
Sacral neuromodulator removal	INT	2	19 t/m 24
open cholecystectomy	INT	6	25 t/m 34
cholecystectomy LAPAROSCOPIC	INT	18	25 t/m 34
cholecystectomy + choledochotomy LAPAROSCOPIC	INT	11	19 t/m 24
pancreatectomy: partial LAPAROSCOPIC	INT	2	35 en hoger
pancreatico-duodenectomy (Whipple operation)	INT	17	19 t/m 24
IORT: primary rectal carcinoma	INT	34	25 t/m 34
IORT: recurrent rectal carcinoma	INT	6	35 en hoger
opening a breast abscess	INT	3	19 t/m 24
excision of benign breast tumor	INT	7	25 t/m 34
microdochectomy	INT	4	35 en hoger
lumpectomy	INT	293	25 t/m 34
lumpectomy after x-ray localization	INT	156	19 t/m 24
lumpectomy + sentinel node	INT	60	35 en hoger
lumpectomy after X-ray localization + sentinel node	INT	4	19 t/m 24
breast ablation	INT	3	25 t/m 34
ablatio mammae + sentinel node procedure	INT	193	25 t/m 34
skin-sparing breast ablation + immediate reconstruction	INT	95	19 t/m 24
skin-sparing breast ablation + sentinel node + immediate reconstruction	INT	31	35 en hoger
diagnostic laparoscopy for possible HIPEC	INT	7	19 t/m 24
exploratory laparotomy for possible HIPEC	INT	12	25 t/m 34
HIPEC: PseudoMyxoma Peritonei Open Procedure	INT	1	35 en hoger
HIPEC: Colorectal Cancer Open Procedure	INT	39	25 t/m 34
HIPEC + cytoreduction in the context of HIPEC stomach study	INT	12	19 t/m 24
wound excision, wound debridement	INT	13	35 en hoger
vacuum therapy in wound treatment, initial application clinical	INT	30	19 t/m 24
changing wound dressing for vacuum therapy	INT	51	25 t/m 34
re-exploration of the wound due to post-operative bleeding	INT	3	35 en hoger
drainage of subcutaneous abscess	INT	25	19 t/m 24
excisional lipoma	INT	35	25 t/m 34
excision fibroid	INT	7	35 en hoger
muscle biopsy/muscle fascia biopsy	INT	6	25 t/m 34
ganglion cyst surgically removed	INT	2	19 t/m 24
op. beh. humerus shaft fracture with pin	INT	2	35 en hoger
on. beh. fracture radial head	INT	6	25 t/m 34
on. beh. distal radius fracture plate	INT	2	19 t/m 24
OPERATIVE treatment for metacarpal fracture PERCUTANEOUS	INT	1	35 en hoger
first rib resection in CCCS	INT	49	19 t/m 24
osteosynthesis femoral plate	INT	50	25 t/m 34
osteosynthesis femoral pin	INT	4	35 en hoger
osteosynthesis per./intertrochanteric intramedullary osteosynthesis	GER	1	19 t/m 24
on. beh. tearing of patellar ligament	GER	2	25 t/m 34
on. beh. tear Quadriceps	KIN	2	19 t/m 24
on. beh. fracture tibia fixator	CHI	49	25 t/m 34
op. beh. cruris fracture pen	CHI	15	19 t/m 24
op. beh. lateral malleolus fracture	CHI	6	35 en hoger
on. bra. bi-trimalleolar fracture	CHI	247	19 t/m 24
OPERATIVE OPEN PROCEDURE FOR METATARSAL FRACTURE	CHI	547	25 t/m 34
remove plate and screws	CHI	55	35 en hoger
remove one or more screws	CHI	40	19 t/m 24
upper leg amputation	CHI	73	25 t/m 34
lower leg amputation	CHI	6	35 en hoger
resection of metatarsal capitula / shortening	INT	17	25 t/m 34
amputation or disarticulation of the toe	INT	12	19 t/m 24
amputation of the forefoot	INT	2	35 en hoger
TAR open procedure	CHI	47	25 t/m 34
Retromuscular mesh - open procedure - complex cicatricial hernia	CHI	17	19 t/m 24
Removal or revision of mesh after treatment of cicatricial hernia	CHI	5	35 en hoger
Excisional melanoma	CAR	88	19 t/m 24
Necrotectomy	CAR	317	25 t/m 34
excision of atheroma cyst OUTPATIENT	CAR	26	35 en hoger
lipoma excision OUTPATIENT	CAR	2761	25 t/m 34
excision of fibroid OUTPATIENT	CAR	862	19 t/m 24
excision of other skin tumor OUTPATIENT	CAR	339	35 en hoger
Incision and drainage of skin abscess OUTPATIENT	PSY	4	25 t/m 34
partial nail extraction + phenol OUTPATIENT	PSY	4	19 t/m 24
total nail extraction + phenol OUTPATIENT	PSY	1	35 en hoger
peri-anal fistula surgery OUTPATIENT	CHI	1	19 t/m 24
Barron ligation and proctoscopy first treatment OUTPATIENT	GYN	252	19 t/m 24
Barron ligation and proctoscopy follow-up treatment OUTPATIENT	GYN	301	25 t/m 34
proctoscopy OUTPATIENT	GYN	45	35 en hoger
port-a-cath removal OUTPATIENT	CTC	19	25 t/m 34
pilonidal sinus treatment OUTPATIENT	CTC	5	19 t/m 24
PICC line insertion OUTPATIENT	CTC	4	35 en hoger
Osteosynthesis cervical fracture. FNS	CTC	4	25 t/m 34
Lumpectomy + sentinel node	CTC	1	19 t/m 24
Lumpectomy after X-ray localization + sentinel node	CTC	4	19 t/m 24
Inserting a PICC line	CTC	13	25 t/m 34
Minimally invasive hyperparathyroidectomy	CTC	1	35 en hoger
skin-sparing breast ablation + immediate reconstruction	CTC	3	19 t/m 24
low anterior resection (TME): ROBOT	CTC	7	25 t/m 34
APR Back-lying ROBOT	CTC	46	25 t/m 34
partial pancreatectomy: ROBOT	CTC	12	19 t/m 24
pancreatico-duodenectomy: ROBOT	CTC	2	35 en hoger
control	CTC	2	19 t/m 24
ECT electroconvulsive therapy	CTC	5	25 t/m 34
Gynecological examination under anesthesia.	CTC	1	19 t/m 24
Experiential laparotomy.	CTC	1	19 t/m 24
Vulvectomy, without removal of the inguinal lymph nodes.	CTC	1	25 t/m 34
Operations for carcinoma vulvae, including removal of the inguinal lymph nodes.	CTC	32	25 t/m 34
Operation for carcinoma cervicis uteri according to Schauta and Wertheim.	CTC	12	19 t/m 24
Abdomino-vaginal radical uterine extirpation with complete pelvic lymphadenectomy.	CTC	5	35 en hoger
Abdominal hysterectomy with removal of pelvic lymph nodes.	CTC	4	25 t/m 34
Debulking operation.	CTC	1	19 t/m 24
Regional lymph node extirpation, open procedure.	CTC	90	19 t/m 24
Laparoscopic staging lymphadenectomy of the small pelvis (non-retroperitoneal).	CTC	380	25 t/m 34
Laparoscopic extended removal of para-aortic lymph nodes.	CTC	61	35 en hoger
Portio amputation, respectively conical cervix excision.	CTC	1	25 t/m 34
Electroconization of the portio, respectively lis-excision transition zone.	CTC	9	25 t/m 34
TVT + plastic	CTC	3	19 t/m 24
Sacrospinal fixation + VW	CTC	1	35 en hoger
Anterior and posterior wall plasty	INT	8	19 t/m 24
VUE + VAW	INT	13	25 t/m 34
TVT (single incision)	INT	2	35 en hoger
Diagnostic laparoscopy, including any necessary test excision(s).	CHI	315	25 t/m 34
Diagnostic hysteroscopy, including any necessary test excision(s) and/or biopsy(s).	CHI	243	19 t/m 24
Surgical treatment of condylomata accuminata.	CHI	41	35 en hoger
Operation Bartholini's gland.	ORT	14	19 t/m 24
Therapeutic hysterosc. type a: myomas (0), simple adhesion, larger polyp.	ORT	22	25 t/m 34
Curettage.	ORT	4	35 en hoger
Therapeutic hysteroscopy, e.g. simple polypectomy, IUD dilation, simple coagulation	ORT	5	19 t/m 24
Therapeutic hysterosc. type b: fibroids (1-3), synechiolysis, septum res. etc.	ORT	19	25 t/m 34
Enucleation of one or more fibroids according to Bonney.	ORT	2	35 en hoger
Abdominal uterine extirpation.	INT	57	19 t/m 24
Laparoscopic uterine extirpation, LAVH/LASH/VNOTES	INT	82	25 t/m 34
VUE (Benign, non-prolapse indication)	INT	10	35 en hoger
Lap. Surgery on the adnexum in connection with an ovarian tumor or inflammation.	CHI	1	25 t/m 34
Adnexal surgery for ovarian tumor or inflammation, o. p.	CHI	38	25 t/m 34
Laparoscopic treatment of endometriosis, cyst removal.	CHI	21	19 t/m 24
Laparoscopic treatment of endometriosis, advanced stage IV-V.	CHI	3	35 en hoger
Therapeutic laparoscopy, e.g. adhesiolysis.	INT	10	25 t/m 34
Abortion removal.	INT	6	19 t/m 24
Suturing perineal tears with sphincter lesions grade 3B and higher.	INT	4	35 en hoger
Manual placental removal, digital intrauterine manipulation.	CAR	97	19 t/m 24
Caesarean section (primary)	CAR	269	25 t/m 34
Laparoscopic surgery for EUG	CAR	24	35 en hoger
Public Transport HIPEC	ORT	38	25 t/m 34
Diagnostic laparoscopy for possible OVHIPEC	ORT	15	19 t/m 24
Complication after TVT (cleavage, exposure)	ORT	7	35 en hoger
Cervical Cancer ROBOT	ORT	140	19 t/m 24
Radical hysterectomy ROBOT	ORT	330	25 t/m 34
Staging (ovarian carcinoma) ROBOT	ORT	61	35 en hoger
Endometrial Carcinoma ROBOT	PYN	94	19 t/m 24
therapeutic LAPAROSCOPY General	PYN	303	25 t/m 34
Resternotomy	PYN	53	35 en hoger
Connect LVAD	ORT	3	25 t/m 34
Gynecological examination under anesthesia.	ORT	23	19 t/m 24
middle ear ventilation tube (one-sided) incl. adenotomy if necessary	ORT	48	25 t/m 34
myringoplasty	ORT	9	35 en hoger
BAHA	ORT	2	25 t/m 34
ear canal dilation surgery (meatusplasty)	ORT	1	35 en hoger
conchotomy (c.inferior reduction, c.media plasty)/spinotomy/cristomy (single)	PLA	1	19 t/m 24
septumcorr according to Cottle incl conchotomy	PLA	4	25 t/m 34
nasal bone # repositioning without wound	PLA	2	35 en hoger
infundibulotomy / claoue (unilateral)	ORT	324	19 t/m 24
ethmoidectomy (unilateral)	ORT	862	25 t/m 34
pan-sinusitis (one-sided)	ORT	142	35 en hoger
adenotomy	ORT	9	25 t/m 34
tonsillectomy from age 16	ORT	1	35 en hoger
Therapeutic laryngoscopy for removal or correction of laryngeal disease	ORT	235	25 t/m 34
microlaryngoscopy diagnostic	ORT	65	19 t/m 24
direct laryngoscopy diagnostic	ORT	51	35 en hoger
Surgical removal of a tooth or one or more roots	ORT	16	19 t/m 24
arthroscopy / lavage	ORT	46	25 t/m 34
retained element/radix	ORT	6	35 en hoger
osteotomy of the mandible on one side or in the front	ORT	1453	25 t/m 34
extirpation of the gl.submandibular / ling. / ranula/ lymph node	ORT	370	19 t/m 24
part. extirp. superficial part of the parotid gland	ORT	391	35 en hoger
to. extirp. superficial part of the parotid gland	ORT	186	25 t/m 34
total parotidectomy	ORT	67	19 t/m 24
multiple mandible/maxilla/zygoma fracture. Surgical	ORT	27	35 en hoger
Lumbosacral discectomy 1 segment, open procedure	ORT	26	19 t/m 24
laminectomy, 1 level, for HNP or stenosis	ORT	92	25 t/m 34
Laminectomy, 2 or more levels, for HNP or stenosis	ORT	11	35 en hoger
More complicated neurolysis, using surgical microscope/loupe magnification	PLA	24	25 t/m 34
Thrombectomy	PLA	13	19 t/m 24
extracapsular cataract, + insertion of plastic lens	PLA	4	35 en hoger
Cat+/Lens, using non-standard materials or techniques, or performed in amblyogenic	PLA	4	19 t/m 24
cataract without lens implant	PLA	4	25 t/m 34
implantation of a plastic lens in aphakic eye	PLA	2	19 t/m 24
Pars plana vitrectomy (Floater vitrectomy)	PLA	5	25 t/m 34
Anterior segmental vitrectomy	PLA	2	19 t/m 24
pp vitrectomy for AR treatment incl. peeling	PLA	7	25 t/m 34
pp vitrectomy in the treatment of retinal detachment.	PLA	8	19 t/m 24
pp vitrectomy for retinal detachment treatment including removal of traction membranes	PLA	2	25 t/m 34
Rinsing the anterior chamber	PLA	1	35 en hoger
Regular strabismus surgery	INT	1	25 t/m 34
removal of 1/more corneal tumors with plastic surgery	CHI	12	25 t/m 34
of 1/more tumors of the conjunctiva, without plastic surgery	CHI	3	19 t/m 24
Removal or correction of eyelid condition including reconstruction with flap or tr	CHI	1	35 en hoger
Coagulation of intraocular diseases using focal laser treatment	LON	734	25 t/m 34
Removal of eyelid disease without reconstruction	LON	306	19 t/m 24
funduscopy and possibly pressure measurement under anesthesia	LON	179	35 en hoger
Cyclocryocoagulation, diode laser	INT	7	25 t/m 34
Orbitectomy	INT	3	35 en hoger
Bilateral cataract OK	KIN	4	19 t/m 24
removal of 1 or more chalazia per session	KIN	2	25 t/m 34
removal of 1 or more warts	INT	12	25 t/m 34
ectropion surgery	INT	15	19 t/m 24
bilateral ectropion	INT	4	35 en hoger
Blepharoplasty	INT	5	19 t/m 24
Blepharoplasty eyelid bdz	INT	4	25 t/m 34
Correction of external eyebrow ptosis	CAR	1411	19 t/m 24
Levatorplasty	CAR	3586	25 t/m 34
Eyelash removal by means of electrical epilation or freezing, per session	CAR	556	35 en hoger
Tarsorrhaphy	PYN	8	25 t/m 34
Correction of floppy eyelids	PYN	4	19 t/m 24
sonography 1 or more tear duct stenoses	PYN	2	35 en hoger
sounding of 2 eyes	INT	13	25 t/m 34
ANEL test	INT	5	19 t/m 24
Inserting a punctal plug	INT	1	35 en hoger
anterior chamber puncture	ORT	45	25 t/m 34
Biopsy with incision of extraocular structure	ORT	14	19 t/m 24
Extended blepharo-orbitaplasty	ORT	10	35 en hoger
cholecystectomy LAPAROSCOPIC	ORT	1	19 t/m 24
Scopie knee corpus liberum	ORT	2	25 t/m 34
knee synovial biopsy	ORT	2	25 t/m 34
total synovectomy of the knee	ORT	16	19 t/m 24
scopy knee extensive netiyage	ORT	25	25 t/m 34
scopy knee meniscectomy	ORT	2	35 en hoger
scopy single shaven	PLA	30	25 t/m 34
shoulder endoscopy procedure and closed cuff repair	PLA	24	19 t/m 24
endoscopy shoulder procedure with AC resection	URO	664	19 t/m 24
Downplasty with AC resection	URO	1413	25 t/m 34
Cuff reconstruction with cuff repair	URO	124	35 en hoger
Necroplasty with AC and cuff repair	INT	218	25 t/m 34
AC resection Mumford	INT	99	19 t/m 24
Shoulder prosthesis TOTAL	INT	38	35 en hoger
REVERSED shoulder prosthesis	URO	9	25 t/m 34
Shoulder prosthesis fracture prosthesis	URO	8	19 t/m 24
Rinse Shoulder open	URO	4	35 en hoger
on. beh. subcapital fracture Phylos plate	MDL	129	19 t/m 24
op. beh. humerus shaft fracture with pin	MDL	372	25 t/m 34
surgical treatment of epicondylitis	MDL	40	35 +
on. beh. olecranon fracture plate	GYN	1	25 t/m 34
on. beh. distal radius fracture plate	GYN	1	19 t/m 24
rinse/clean infection back or neck	GYN	3	19 t/m 24
ACDF cervical (re)spondylodesis DEGEN/STENOSIS 1 segm.	GYN	1	25 t/m 34
ACDF cervical (re)spondylodesis DEGEN/STENOSIS 2 to 4 segm.	GYN	1	25 t/m 34
Circumferent lumbar (re)spondylodesis	GYN	1	25 t/m 34
Ant. interbody lumbar (re)spondyl. DEGEN/STENOSIS 1 segm.	GYN	2	25 t/m 34
Post-lumbar (re)spondyl. FRACTURE 1 segment open	GYN	1	19 t/m 24
Percutaneous fixation of lumbar TUMOR 2 to 4 segments.	GYN	1	35 en hoger
Percutaneous fixation of lumbar FRACTURE 2 to 4 segments.	CAR	1	19 t/m 24
hip arthrotomy	PLA	1	25 t/m 34
THP CLS + Allofit cup	PLA	11	19 t/m 24
THP Muller + Lowprofile cup	PLA	8	25 t/m 34
THP CLS + Avantage cup	PLA	2	35 en hoger
THP Muller + Avantage cup	PLA	5	25 t/m 34
THP Wagner Cone	PLA	4	19 t/m 24
THP Muller + Allofit cup	PLA	1	19 t/m 24
remove THP in case of infection	PLA	1	25 t/m 34
revision THP	PLA	1	35 en hoger
Revision liner	INT	19	19 t/m 24
revision cup advantage	INT	27	25 t/m 34
revision cup continuum	INT	3	35 en hoger
Repositioning Hip Prosthesis	INT	2	25 t/m 34
Flushing hip prosthesis or osteosynthesis	ORT	45	19 t/m 24
neck prosthesis	ORT	30	25 t/m 34
osteosynthesis femoral plate	ORT	2	35 en hoger
osteosynthesis femoral pin	CHI	36	19 t/m 24
osteosynthesis supra/intracondylar fracture. plate	CHI	30	25 t/m 34
osteosynthesis per./intertrochanteric TFN	CHI	2	35 en hoger
bend knee	MDL	101	25 t/m 34
remove corpus liberum	MDL	55	19 t/m 24
Patella prosthesis	MDL	12	35 +
Removal of total knee prosthesis	NEU	11	19 t/m 24
Revision Total knee prosthesis	NEU	26	25 t/m 34
Unicondylar Total Knee Prosthesis	NEU	8	35 en hoger
Legion total knee revision	CHI	15	19 t/m 24
revision total knee rotating hinge	CHI	31	25 t/m 34
revision knee tibial legion	CHI	3	35 en hoger
revision knee femoral legion	CHI	856	19 t/m 24
revision knee insert	CHI	835	25 t/m 34
Genesis II total knee replacement	CHI	145	35 en hoger
TKP Genesis posterior stabilized	GYN	183	19 t/m 24
Legion tibia primary	GYN	269	25 t/m 34
Hinged RT modular primary	GYN	41	35 en hoger
Flushing knee prosthesis / osteosynthesis	RTH	6	19 t/m 24
on. beh. tear Quadriceps	RTH	14	25 t/m 34
on. beh. tibial plateau fracture	RTH	5	35 en hoger
compartment syndrome OPEN	MDL	33	19 t/m 24
on. beh. fracture tibial plate	MDL	91	25 t/m 34
op. beh. fracture tibial pin	MDL	26	35 +
on. beh. fracture tibia fixator	CHI	2	19 t/m 24
on. beh. Achilles tendon rupture	CHI	18	19 t/m 24
open ankle arthrodesis	CHI	16	25 t/m 34
on. beh. ligament lesion ankle	CHI	1	35 en hoger
ankle ligament plasty	CHI	2	25 t/m 34
on. beh. malleolus fracture	CHI	1	25 t/m 34
on. bra. bi-trimalleolar fracture	CHI	85	19 t/m 24
osteotomy or metatarsal decapitation	CHI	138	25 t/m 34
Chevron osteotomy	CHI	29	35 en hoger
Chevronosteotomy with Akin	ORT	16	19 t/m 24
Scarf	ORT	41	25 t/m 34
PIP resection	ORT	8	35 en hoger
resection arthrodesis PIP/DIP/MTP/IP	MDL	25	19 t/m 24
Haglund's exostosis	MDL	17	25 t/m 34
ganglion foot	MDL	3	35 +
triple arthrodesis	KNO	17	19 t/m 24
on. beh. tarsal fracture (non-calcaneus)	KNO	29	25 t/m 34
excochleation/sequestrectomy gr.	KNO	6	35 en hoger
open abscesses	DER	211	19 t/m 24
needle biopsy/puncture joint HIP	DER	406	25 t/m 34
tendovaginitis stenosans	DER	51	35 en hoger
remove Zuggurtung	INT	2	25 t/m 34
remove plate and screws	ORT	10	19 t/m 24
remove spinal instrumentation	ORT	27	25 t/m 34
remove one or more screws	ORT	2	35 en hoger
make large static splint	NEU	38	25 t/m 34
Removal of foreign body	NEU	18	19 t/m 24
Shoulder fracture prosthesis REVERSED	NEU	8	35 en hoger
needle biopsy/puncture joint KNEE	ORT	1	19 t/m 24
Glenoid fracture Shoulder	ORT	8	25 t/m 34
revision stem Arcos + cup	ORT	1	35 en hoger
Arcos primary	INT	33	25 t/m 34
Rinsing shoulder prosthesis	INT	19	19 t/m 24
Rinsing hip, without prosthesis	INT	10	35 en hoger
Rinsing knee, without prosthesis ARTHROSCOPICAL	URO	368	25 t/m 34
TKP journey BCS	URO	210	19 t/m 24
Subc places epid neurostim not rechargeable All-in-1 RAP	URO	68	35 en hoger
IPG exchange not rechargeable PSPS2/DVN/RAP	URO	28	19 t/m 24
Trial placement electrode connection neurostim PSPS2/DVN	URO	59	25 t/m 34
IPG exchange rechargeable PSPS2/DVN/RAP	URO	6	35 en hoger
Def. Subcutaneous placement IPG non-rechargeable PSPS2/DVN	URO	624	25 t/m 34
Def. Subcutaneous insertion IPG rechargeable PSPS2/DVN	URO	323	19 t/m 24
PERIPHERAL NERVE - NEUROLYSIS - MORE COMPLICATED	URO	56	35 en hoger
Liposculpture of the upper leg, knee, flank	PLA	3	25 t/m 34
abdominal wall, large incl. navel reinsertion/reven fascia abdom	PLA	1	19 t/m 24
Cicular Abdominoplasty (Lower Body Lift)	PLA	14	19 t/m 24
Dermolipectomy (fat apron resection), without umbilical reinsertion.	PLA	36	25 t/m 34
lipofilling	PLA	5	35 en hoger
arthrodesis of the MCP joint	OOG	68	19 t/m 24
arthrodesis of the wrist joint	OOG	119	25 t/m 34
Bennett fracture ORIF PERCUTANEOUS WITH K-WIRE	OOG	17	35 en hoger
CMC1 resection arthroplasty + anchovyplasty	REV	3	19 t/m 24
Dupuytren, simple	REV	2	25 t/m 34
Dupuytren with transposition	REV	1	35 en hoger
excision of carpal bones	MDL	586	19 t/m 24
exostosis removal small bone	MDL	1197	25 t/m 34
carpal bone excision	MDL	223	35 +
k-wire traction for finger fracture	RTH	42	19 t/m 24
osteotomy of the radius or ulna shaft	RTH	67	25 t/m 34
tendon transplant	RTH	10	35 en hoger
wrist endoscopy	PLA	4	19 t/m 24
remove screws	PLA	7	25 t/m 34
remove screws and plate	ORT	1	25 t/m 34
small bone sequesterectomy	ORT	8	19 t/m 24
Suturing of one or two flexor tendons, per tendon.	CHI	2	19 t/m 24
synovectomy extensors	ORT	12	25 t/m 34
tendonitis stenosans	CHI	5	25 t/m 34
tenolysis flexors finger, hand	ORT	1	35 en hoger
tenolysis lengthening/shortening tendons, muscles, fascia OPEN	CHI	3	25 t/m 34
Tenolysis extensor wrist.	CHI	8	19 t/m 24
Decompression nerve, per nerve.	CHI	17	25 t/m 34
large deep abscesses (phlegmon, panaritium (I&D only)	CHI	2	35 en hoger
Decompression (fasciotomy) in compartment syndrome of the upper extremity.	REV	1	19 t/m 24
Operative A1 pulley release.	LON	67	19 t/m 24
Stabilization of the distal ulna with tendon graft or transposition.	LON	68	25 t/m 34
Ligament reconstruction of the wrist including tendon graft.	LON	6	35 en hoger
excision of foreign body	KNO	10	19 t/m 24
excision of deeper tumors	KNO	14	25 t/m 34
skin graft < 1%	KNO	1	35 en hoger
skin graft >1% <9% of interdig.	CHI	1	19 t/m 24
skin graft >9% of eyelid reconstruction	CHI	1	25 t/m 34
myocutaneous flap lower trunk area (rectus abdominus)	GYN	136	25 t/m 34
transposition flap directly stemmed large (1st web space)	GYN	142	19 t/m 24
transposition flap directly stalked very large	GYN	22	35 en hoger
Moderately large and/or moderately complicated transposition	CTC	4	19 t/m 24
breast reduction	CTC	6	25 t/m 34
Exchange tissue expander with definitive breast prosthesis for breast reconstruction.	ORT	12	19 t/m 24
mammaconst. using free revascularized DIEP flap	ORT	24	25 t/m 34
capsulectomy WITHOUT PROSTHESIS	ORT	4	35 en hoger
upper eyelid blepharoplasty	CHI	8	19 t/m 24
ectropion surgery	ORT	3	19 t/m 24
endoscopic forehead lift - eyebrow lift	CHI	12	25 t/m 34
carpal tunnel split open procedure	ORT	14	25 t/m 34
neurolysis with magnification	ORT	1	35 en hoger
TFCC	CHI	5	35 en hoger
Breast reduction	CHI	3	25 t/m 34
Insertion of temporary prosthesis for tissue expansion (TE), 1st reconstruction or complete subsequent reconstruction	CHI	1	19 t/m 24
Oncoplastic Breast - Plastic surgery to repair a breast deformity, 1st reconstruction or complete subsequent reconstruction, not AVT	CTC	185	25 t/m 34
Breast reconstruction using a free flap, first reconstruction or complete subsequent reconstruction	CTC	34	19 t/m 24
Plastic surgery to repair a breast deformity, NOT 1st reconstruction or complete subsequent reconstruction	CTC	25	35 en hoger
Abdominal wall abscess drainage	CTC	11	25 t/m 34
Endoscopic bladder biopsy (cold)	CTC	3	19 t/m 24
Turner-Warwick bladder neck inc./ext. Sphincterotomy	CTC	2	25 t/m 34
Tur bladder tumor	CTC	2	19 t/m 24
Tur benign tumors	CTC	1	35 en hoger
Partial cystectomy open procedure	CTC	4	19 t/m 24
Total cystectomy open procedure	CTC	11	25 t/m 34
1st phase sacral neuromodulation: lead implantation	CTC	1	35 en hoger
Lithotripsy	CTC	444	25 t/m 34
2nd phase sacral neuromodulation: battery implantation	CTC	91	19 t/m 24
Neuromodulator revision, complete system.	CTC	37	35 en hoger
Sacral neuromodulator removal	CTC	1	25 t/m 34
Sacral neuromodulation: implantation of the entire system	CTC	2	35 en hoger
Botox injection	CTC	5	19 t/m 24
Stoma correction bricker	CTC	23	25 t/m 34
Lap nephrectomy	CTC	1206	25 t/m 34
cryo ablation of kidney tumor	CTC	281	19 t/m 24
Nephrectomy for malignant tumors OPEN	CTC	123	35 en hoger
Litholapaxy with open nephrostomy procedure	INT	130	25 t/m 34
Transcutaneous nephrostomy	INT	94	19 t/m 24
Tur prostate	INT	15	35 en hoger
Transvesical prostatectomy (Hryntschak or Millen) OPEN	PLA	21	19 t/m 24
Anti-obstruction spring prostate	PLA	62	25 t/m 34
Circumcision	PLA	13	35 en hoger
Penis biopsy	INT	5	25 t/m 34
Excisional hydrospermatocele open procedure	INT	2	19 t/m 24
Inguinal orchiectomy	LON	656	19 t/m 24
Exploration of the scrotum (torsio) open procedure	LON	937	25 t/m 34
Vasectomy bdz	LON	175	35 en hoger
Retrograde j stent (incl. dilation) or ELUS (=endoluminal US)	PLA	139	19 t/m 24
Ureteroscopy + stone removal (URS + laser)	PLA	412	25 t/m 34
Ureteroscopy + biopsy (diagnosis of URS with biopsies)	PLA	77	35 en hoger
Antegrade stent insertion (including ureteral dilation)	OOG	33	25 t/m 34
Meatomy	OOG	19	19 t/m 24
Deflux injection	OOG	12	35 en hoger
Sachse (optical) urethrotomy	OOG	250	19 t/m 24
TVT, TOT, Sling excl. Front/back wall plastic	OOG	473	25 t/m 34
Vaginal cyst surgery	OOG	59	35 en hoger
Urolift	REV	66	19 t/m 24
Removal or revision of sling, vaginal	REV	171	25 t/m 34
Ureteroscopy + stone removal (URS + laser)	REV	14	35 en hoger
Abscess drainage	ORT	10	19 t/m 24
wound treatment with wound edge excision or larger than 5 cm without wound edge excision	CHI	15	19 t/m 24
Lithotrypsy of bladder stone	ORT	11	25 t/m 34
clot evacuation	CHI	13	25 t/m 34
Vasectomy (single-sided, independent procedure)	ORT	2	35 en hoger
Double J exchange / Double J insert	CHI	1	35 en hoger
Ureteral catheter insertion	PLA	218	19 t/m 24
Meatotomy	PLA	167	25 t/m 34
Vasectomy bilaterally	PLA	11	35 en hoger
Circumcision	MDL	1	19 t/m 24
Cystectomy with Bricker ROBOT	MDL	1	35 +
Pyeloplasty ROBOT	CHI	95	19 t/m 24
Partial nephrectomy ROBOT	CHI	181	25 t/m 34
Nephro-ureterectomy ROBOT	CHI	11	35 en hoger
on. beh. Achilles tendon rupture	ORT	2	25 t/m 34
ankle arthrotomy	ORT	1	35 en hoger
open ankle arthrodesis	CHI	30	19 t/m 24
on. beh. ligament lesion ankle	ORT	22	19 t/m 24
ankle ligament plasty	ORT	34	25 t/m 34
on. beh. malleolus fracture	CHI	35	25 t/m 34
on. bra. bi-trimalleolar fracture	ORT	5	35 en hoger
osteotomy or metatarsal decapitation	CHI	4	35 en hoger
Akin osteotomy / Moberg osteotomy	OOG	998	19 t/m 24
Chevron osteotomy	OOG	1862	25 t/m 34
Chevronosteotomy with Akin	OOG	257	35 en hoger
Scarf	PYN	12	19 t/m 24
PIP resection	PYN	14	25 t/m 34
resection arthrodesis PIP/DIP/MTP/IP	PYN	1	35 en hoger
Haglund's exostosis	REV	4	19 t/m 24
ganglion foot	REV	5	25 t/m 34
triple arthrodesis	REV	1	35 en hoger
on. beh. tarsal fracture (non-calcaneus)	INT	6	19 t/m 24
excochleation/sequestrectomy gr.	INT	10	25 t/m 34
open abscesses	KNO	242	19 t/m 24
needle biopsy/puncture joint HIP	KNO	64	35 en hoger
tendovaginitis stenosans	KNO	400	25 t/m 34
clinical wound excision	NCH	34	19 t/m 24
remove Zuggurtung	NCH	75	25 t/m 34
remove locking pin	NCH	15	35 en hoger
remove plate and screws	ORT	24	19 t/m 24
remove external fixator	ORT	36	25 t/m 34
remove spinal instrumentation	ORT	10	35 en hoger
remove one or more screws	ORT	1	25 t/m 34
make large static splint	CTC	7	19 t/m 24
Removal of foreign body	CTC	16	25 t/m 34
Shoulder fracture prosthesis REVERSED	CTC	1	35 en hoger
needle biopsy/puncture joint KNEE	NEU	27	19 t/m 24
Glenoid fracture Shoulder	NEU	51	25 t/m 34
revision stem Arcos + cup	NEU	5	35 en hoger
Arcos primary	ORT	26	19 t/m 24
Rinsing shoulder prosthesis	ORT	31	25 t/m 34
Rinsing hip, without prosthesis	ORT	3	35 en hoger
Rinsing knee, without prosthesis ARTHROSCOPICAL	GYN	405	19 t/m 24
TKP journey BCS	GYN	456	25 t/m 34
Hip infection	GYN	75	35 en hoger
Hip light	OOG	67	19 t/m 24
Hip middle	OOG	85	25 t/m 34
Hip heavy	OOG	11	35 en hoger
Knee infection	MDL	24	19 t/m 24
Knee light	MDL	5	35 +
Knee middle	MDL	40	25 t/m 34
Knee heavy	INT	6	25 t/m 34
One-stage	INT	1	19 t/m 24
Sedation by Anesthesiologist	INT	4	35 en hoger
neurostimulator not rechargeable	MDL	21	19 t/m 24
rechargeable neurostimulator	MDL	3	35 +
Subc places epid neurostim not rechargeable All-in-1 RAP	MDL	28	25 t/m 34
IPG exchange not rechargeable PSPS2/DVN/RAP	INT	2	19 t/m 24
Trial placement electrode connection neurostim PSPS2/DVN	INT	5	25 t/m 34
IPG exchange rechargeable PSPS2/DVN/RAP	CHI	894	25 t/m 34
Def. Subcutaneous placement IPG non-rechargeable PSPS2/DVN	CHI	308	19 t/m 24
Def. Subcutaneous insertion IPG rechargeable PSPS2/DVN	CHI	180	35 en hoger
PERIPHERAL NERVE - NEUROLYSIS - MORE COMPLICATED	MDL	201	25 t/m 34
Breast prosthesis Round I-II Mentor	MDL	94	19 t/m 24
abdominal wall, large incl. navel reinsertion/reven fascia abdom	INT	1	19 t/m 24
Liposculpture of the upper leg, knee, flank	INT	7	25 t/m 34
abdominal wall, large incl. navel reinsertion/reven fascia abdom	MDL	37	35 +
Cicular Abdominoplasty (Lower Body Lift)	INT	1	35 en hoger
Dermolipectomy (fat apron resection), without umbilical reinsertion.	INT	156	25 t/m 34
lipofilling	INT	78	19 t/m 24
abdominal liposuction	INT	32	35 en hoger
arthrodesis of the MCP joint	INT	171	19 t/m 24
arthrodesis of the wrist joint	INT	507	25 t/m 34
Bennett fracture ORIF PERCUTANEOUS WITH K-WIRE	INT	93	35 en hoger
CMC1 resection arthroplasty + anchovyplasty	INT	170	19 t/m 24
Dupuytren, simple	INT	473	25 t/m 34
Dupuytren with transposition	INT	106	35 en hoger
excision of carpal bones	CAR	55	19 t/m 24
exostosis removal small bone	CAR	120	25 t/m 34
carpal bone excision	CAR	9	35 en hoger
k-wire traction for finger fracture	INT	21	25 t/m 34
capsuleplasty for MCP thumb dislocation	INT	1	19 t/m 24
osteotomy of the radius or ulna shaft	INT	4	35 en hoger
tendon transplant	REV	6	19 t/m 24
tendon transposition	REV	5	25 t/m 34
wrist endoscopy	REV	17	19 t/m 24
remove screws	REV	33	25 t/m 34
remove screws and plate	REV	6	35 en hoger
small bone sequesterectomy	REV	3	19 t/m 24
Suturing of one or two flexor tendons, per tendon.	REV	5	25 t/m 34
synovectomy extensors	REV	1	35 en hoger
synovectomy flexors	ORT	11	25 t/m 34
tendonitis stenosans	ORT	13	19 t/m 24
tenolysis flexors finger, hand	ORT	4	35 en hoger
tenolysis lengthening/shortening tendons, muscles, fascia OPEN	INT	6	19 t/m 24
Tenolysis extensor wrist.	INT	25	25 t/m 34
Decompression nerve, per nerve.	INT	4	35 en hoger
large deep abscesses (phlegmon, panaritium (I&D only)	CHI	19	25 t/m 34
Decompression (fasciotomy) in compartment syndrome of the upper extremity.	CHI	9	19 t/m 24
Operative A1 pulley release.	CHI	5	35 en hoger
Surgical treatment of pseudarthrosis of the hand and/or wrist, with bone graft.	MDL	6	25 t/m 34
Stabilization of the distal ulna with tendon graft or transposition.	MDL	2	19 t/m 24
Ligament reconstruction of the wrist including tendon graft.	MDL	1	35 +
excision of foreign body	INT	12	19 t/m 24
excision of deeper tumors	INT	20	25 t/m 34
stalked patch moderately large (finger)	INT	3	35 en hoger
skin graft < 1%	PYN	263	19 t/m 24
skin graft >1% <9% of interdig.	PYN	674	25 t/m 34
skin graft >9% of eyelid reconstruction	PYN	121	35 en hoger
myocutaneous flap extremity (tensor fascia lata)	DER	267	25 t/m 34
myocutaneous flap lower trunk area (rectus abdominus)	DER	90	19 t/m 24
insert tissue expander	CHI	163	25 t/m 34
transposition flap directly stemmed large (1st web space)	CHI	74	19 t/m 24
transposition flap directly stalked very large	DER	53	35 en hoger
transposition fascia	CHI	28	35 en hoger
ulnar nerve transposition	CAR	338	35 en hoger
wound toilet clinical (in other verr.)	CAR	688	19 t/m 24
Moderately large and/or moderately complicated transposition	CAR	1604	25 t/m 34
Small and/or uncomplicated transposition	MDL	273	19 t/m 24
breast reduction	MDL	453	25 t/m 34
Exchange tissue expander with definitive breast prosthesis for breast reconstruction.	MDL	89	35 +
breast reconstruction using tissue expander	ORT	130	19 t/m 24
mammaconst. using free revascularized DIEP flap	ORT	386	25 t/m 34
capsulectomy WITHOUT PROSTHESIS	ORT	66	35 en hoger
upper eyelid blepharoplasty	INT	6	25 t/m 34
ectropion surgery	INT	3	19 t/m 24
endoscopic forehead lift - eyebrow lift	INT	1	35 en hoger
carpal tunnel split open procedure	MDL	143	19 t/m 24
neurolysis with magnification	MDL	243	25 t/m 34
breast reduction tracking code	MDL	32	35 +
oncoplastic breast reduction	KNO	116	19 t/m 24
oncoplastic breast reduction tracking code	KNO	159	25 t/m 34
Capsuleectomy WITHOUT PROSTHESIS tracking code	KNO	20	35 en hoger
TFCC	MDL	39	19 t/m 24
Breast reduction	MDL	41	25 t/m 34
Insertion of temporary prosthesis for tissue expansion (TE), 1st reconstruction or complete subsequent reconstruction	MDL	6	35 +
Oncoplastic Breast - Plastic surgery to repair a breast deformity, 1st reconstruction or complete subsequent reconstruction, not AVT	MDL	85	25 t/m 34
Breast reconstruction using a free flap, first reconstruction or complete subsequent reconstruction	MDL	24	19 t/m 24
Plastic surgery to repair a breast deformity, NOT 1st reconstruction or complete subsequent reconstruction	MDL	22	35 +
Long/short pants for liposuction	MDL	62	25 t/m 34
Breast prosthesis Anatomical III Mentor	MDL	32	19 t/m 24
Total cystectomy & Bricker reconstruction open	MDL	20	35 +
removal of foreign body	CHI	76	19 t/m 24
neurostimulator not rechargeable	ORT	61	19 t/m 24
Transprostatic implant for reduction of prostatic urethral obstruction	ORT	51	25 t/m 34
Abdominal wall abscess drainage	CHI	69	25 t/m 34
Extraction of foreign body from bladder (incl double J)	CHI	2	35 en hoger
Endoscopic bladder biopsy (cold)	GYN	34	19 t/m 24
Turner-Warwick bladder neck inc./ext. Sphincterotomy	GYN	43	25 t/m 34
Tur bladder tumor	GYN	1	35 en hoger
Tur benign tumors	PYN	13	19 t/m 24
Bladder rupture closure OPEN (LSC=URO319)	PYN	18	25 t/m 34
Partial cystectomy open procedure	PYN	1	35 en hoger
Total cystectomy open procedure	MDL	58	19 t/m 24
1st phase sacral neuromodulation: lead implantation	MDL	48	25 t/m 34
Lithotripsy	KIN	5	19 t/m 24
Urethro-cystoscopy	KIN	2	25 t/m 34
2nd phase sacral neuromodulation: battery implantation	MDL	4	35 +
Neuromodulator revision, complete system.	INT	5	19 t/m 24
Sacral neuromodulator removal	INT	5	25 t/m 34
Sacral neuromodulation: implantation of the entire system	MDL	217	19 t/m 24
Botox injection	MDL	329	25 t/m 34
Uretero-ileo-cutaneostomy (Bricker only)	CHI	6	25 t/m 34
Stoma correction bricker	CHI	2	19 t/m 24
Cystectomy with Bricker	MDL	33	35 +
Endo-echography of abdominal organs, incl. any biopsies	INT	1	25 t/m 34
Therapeutic laparoscopy (e.g. adhaesiolysis)	GER	1	25 t/m 34
Lap nephrectomy	INT	3	19 t/m 24
Ureteral exploration laparoscopy + reanastomosis	INT	2	25 t/m 34
Lap. Close bladder rupture (open=URO019)	ORT	22	19 t/m 24
cryo ablation of kidney tumor	ORT	45	25 t/m 34
Pelvic lymphadenectomy open procedure	ORT	8	35 en hoger
Regional lymph node dissection (e.g. groin) open procedure	INT	2	25 t/m 34
Nephrectomy for malignant tumors OPEN	INT	1	19 t/m 24
Litholapaxy with open nephrostomy procedure	MDL	932	25 t/m 34
Transcutaneous nephrostomy	MDL	533	19 t/m 24
Tur prostate	MDL	98	35 +
Transvesical prostatectomy (Hryntschak or Millen) OPEN	PLA	1	19 t/m 24
Radical prostatectomy	PLA	2	25 t/m 34
Anti-obstruction spring prostate	PYN	5	19 t/m 24
Circumcision	PYN	20	25 t/m 34
Penis biopsy	PYN	3	35 en hoger
Excisional hydrospermatocele open procedure	NEU	518	19 t/m 24
Inguinal orchiectomy	NEU	695	25 t/m 34
Exploration of the scrotum (torsio) open procedure	NEU	78	35 en hoger
Vasectomy bdz	ORT	5	19 t/m 24
Bladderhidger implantation one-sided OPEN	ORT	2	35 en hoger
Ureteric reimplantation (Politano-Leadbetter)	ORT	4	25 t/m 34
Retrograde j stent (incl. dilation) or ELUS (=endoluminal US)	PLA	1	19 t/m 24
Ureteroscopy + stone removal (URS + laser)	PLA	5	25 t/m 34
Ureteroscopy + biopsy (diagnosis of URS with biopsies)	PLA	3	35 en hoger
Antegrade stent insertion (including ureteral dilation)	ORT	2	25 t/m 34
Dilation of the ureteric orifice	ORT	1	35 en hoger
Meatomy	PLA	12	19 t/m 24
Deflux injection	PLA	18	25 t/m 34
Urethrotomia interna (Otis)	PLA	5	35 en hoger
Sachse (optical) urethrotomy	PYN	7	19 t/m 24
TVT, TOT, Sling excl. Front/back wall plastic	PYN	13	25 t/m 34
Retrograde pyelography	PYN	2	35 en hoger
Vaginal cyst surgery	INT	7	19 t/m 24
Urolift	INT	10	25 t/m 34
Removal or revision of sling, vaginal	INT	1	35 en hoger
Ureteroscopy + stone removal (URS + laser)	OOG	39	19 t/m 24
Abscess drainage	OOG	46	25 t/m 34
wound treatment with wound edge excision or larger than 5 cm without wound edge excision	OOG	9	35 en hoger
Coagulation bladder tumor/bleeding	KNO	1	19 t/m 24
Cystoscopy	KNO	1	25 t/m 34
Lithotrypsy of bladder stone	ORT	4	19 t/m 24
clot evacuation	ORT	2	25 t/m 34
Antegrade pyelography	OOG	1	19 t/m 24
Prostate biopsy	OOG	2	25 t/m 34
Vasectomy (single-sided, independent procedure)	ORT	1	19 t/m 24
Double J exchange / Double J insert	ORT	1	25 t/m 34
Ureteral catheter insertion	CAR	109	19 t/m 24
Ureterorenoscopy (URS local)	CAR	143	25 t/m 34
Retrograde ureteropyelography	CAR	16	35 en hoger
Meatotomy	CHI	1	25 t/m 34
Vasectomy bilaterally	KNO	3	19 t/m 24
Circumcision	KNO	4	25 t/m 34
Dorsal snip	KNO	1	35 en hoger
Changing the nephrostomy catheter	ORT	6	19 t/m 24
Cystectomy with Bricker ROBOT	ORT	4	25 t/m 34
Pyeloplasty ROBOT	ORT	1	35 en hoger
Extended lymph node dissections ROBOT	KNO	1	25 t/m 34
Partial nephrectomy ROBOT	URO	8	19 t/m 24
Nephro-ureterectomy ROBOT	URO	9	25 t/m 34
	URO	3	35 en hoger
	ORT	1	25 t/m 34
	OOG	5	25 t/m 34
	ORT	2	19 t/m 24
	ORT	3	25 t/m 34
	NCH	9	25 t/m 34
	NCH	3	19 t/m 24
	NCH	1	35 en hoger
	NCH	6	19 t/m 24
	NCH	9	25 t/m 34
	NCH	1	35 en hoger
	PLA	24	25 t/m 34
	PLA	17	19 t/m 24
	PLA	2	35 en hoger
	PLA	6	19 t/m 24
	PLA	7	25 t/m 34
	PLA	2	35 en hoger
	INT	29	25 t/m 34
	INT	14	19 t/m 24
	INT	3	35 en hoger
	PLA	1	19 t/m 24
	ORT	1	25 t/m 34
	ORT	1	19 t/m 24
	ORT	1	25 t/m 34
	REV	17	25 t/m 34
	REV	15	19 t/m 24
	ORT	1	35 en hoger
	REV	1	35 en hoger
	OOG	37	19 t/m 24
	OOG	51	25 t/m 34
	OOG	7	35 en hoger
	OOG	71	25 t/m 34
	OOG	33	19 t/m 24
	OOG	9	35 en hoger
	KNO	3	19 t/m 24
	KNO	4	25 t/m 34
	KNO	1	35 en hoger
	ORT	1	19 t/m 24
	ORT	2	25 t/m 34
	CHI	5	25 t/m 34
	CHI	5	19 t/m 24
	CHI	1	35 en hoger
	KNO	1	19 t/m 24
	KNO	2	25 t/m 34
	CHI	16	25 t/m 34
	CHI	15	19 t/m 24
	ORT	3	25 t/m 34
	ORT	1	35 en hoger
	ORT	1	19 t/m 24
	ORT	9	19 t/m 24
	ORT	15	25 t/m 34
	PLA	5	25 t/m 34
	PLA	3	19 t/m 24
	PLA	1	35 en hoger
	PLA	3	19 t/m 24
	PLA	3	25 t/m 34
	PLA	1	35 en hoger
	PLA	1	19 t/m 24
	PLA	3	25 t/m 34
	PLA	22	25 t/m 34
	PLA	10	19 t/m 24
	PLA	2	35 en hoger
	PLA	4	19 t/m 24
	PLA	1	25 t/m 34
	PLA	1	25 t/m 34
	INT	1	35 en hoger
	CHI	28	19 t/m 24
	CHI	25	25 t/m 34
	CHI	1	35 en hoger
	GYN	846	25 t/m 34
	GYN	598	19 t/m 24
	GYN	214	35 en hoger
	INT	57	25 t/m 34
	INT	26	19 t/m 24
	INT	6	35 en hoger
	INT	72	19 t/m 24
	INT	145	25 t/m 34
	INT	15	35 en hoger
	INT	236	19 t/m 24
	INT	866	25 t/m 34
	INT	277	35 en hoger
	INT	601	25 t/m 34
	INT	230	19 t/m 24
	INT	127	35 en hoger
	INT	8	19 t/m 24
	INT	21	25 t/m 34
	INT	10	35 en hoger
	PLA	53	19 t/m 24
	PLA	125	25 t/m 34
	PLA	27	35 en hoger
	CTC	3	25 t/m 34
	CTC	1	19 t/m 24
	CHI	14	19 t/m 24
	CHI	20	25 t/m 34
	CHI	8	35 en hoger
	PLA	156	19 t/m 24
	PLA	255	25 t/m 34
Def t nt FG,tr/tr>3%/sl def1-3	PLA	29	35 en hoger
Def/t nt FG,tr/tr1-3/sl def<1%	PLA	45	25 t/m 34
Def/t nt FG,tr/tr1-3/sl def<1%	PLA	25	19 t/m 24
Def/t nt FG,tr/tr1-3/sl def<1%	PLA	7	35 en hoger
Defect tekort nt FG,tr/tr<1%	PLA	4	19 t/m 24
Defect tekort nt FG,tr/tr<1%	PLA	8	25 t/m 34
Defect tekort nt FG,tr/tr<1%	PLA	1	35 en hoger
Degenerat afw wk, conserv beh	NCH	149	19 t/m 24
Degenerat afw wk, conserv beh	NCH	319	25 t/m 34
Degenerat afw wk, conserv beh	NCH	51	35 en hoger
Delier	GER	76	19 t/m 24
Delier	GER	92	25 t/m 34
Delier	GER	21	35 en hoger
Delir,dem,amn ea cogn stoorn	PSY	9	19 t/m 24
Delir,dem,amn ea cogn stoorn	PSY	23	25 t/m 34
Delir,dem,amn ea cogn stoorn	PSY	2	35 en hoger
Dementie syndromen	NEU	37	25 t/m 34
Dementie syndromen	NEU	46	19 t/m 24
Dementie syndromen	NEU	9	35 en hoger
Denervatie	PLA	6	19 t/m 24
Denervatie	PLA	3	25 t/m 34
Depressieve stoornissen	GER	8	19 t/m 24
Depressieve stoornissen	GER	7	25 t/m 34
Dermabrasie,peel,laserbeh<1%	PLA	1	25 t/m 34
Dermatochalazis	OOG	16	19 t/m 24
Dermatochalazis	OOG	43	25 t/m 34
Dermatochalazis	OOG	7	35 en hoger
Dermatosen door micro-org.	DER	244	25 t/m 34
Dermatosen door micro-org.	DER	141	19 t/m 24
Dermatosen door micro-org.	DER	53	35 en hoger
Dermolipectomie b.arm enk/dubz	PLA	1	19 t/m 24
Dermolipectomie b.arm enk/dubz	PLA	9	25 t/m 34
Dermolipectomie bbeen enk/dubz	PLA	2	19 t/m 24
Dermolipectomie bbeen enk/dubz	PLA	11	25 t/m 34
Dermolipectomie bbeen enk/dubz	PLA	4	35 en hoger
Diabetische voet	ORT	13	25 t/m 34
Diabetische voet	ORT	1	19 t/m 24
Diabetische voet	ORT	2	35 en hoger
Diabetische voet(diabetes nno)	CHI	84	25 t/m 34
Diabetische voet(diabetes nno)	CHI	29	19 t/m 24
Diabetische voet(diabetes nno)	CHI	24	35 en hoger
Diagnose n.n.o.	LON	33	19 t/m 24
Diagnose n.n.o.	LON	76	25 t/m 34
Diagnose n.n.o.	MDL	3	19 t/m 24
Diagnose n.n.o.	LON	11	35 en hoger
Diagnose n.n.o.	MDL	3	25 t/m 34
Diagnose nno	DER	195	25 t/m 34
Diagnose nno	DER	116	19 t/m 24
Diagnose nno	DER	35	35 en hoger
Diagnostiek slaapstn.	KNO	30	19 t/m 24
Diagnostiek slaapstn.	KNO	122	25 t/m 34
Diagnostiek slaapstn.	KNO	16	35 en hoger
Diep veneuze trombose extrem	INT	52	19 t/m 24
Diep veneuze trombose extrem	INT	126	25 t/m 34
Diep veneuze trombose extrem	INT	16	35 en hoger
Diepe hals abces	KNO	6	19 t/m 24
Diepe hals abces	KNO	4	25 t/m 34
Diepe hals abces	KNO	2	35 en hoger
Dist humerus / (epi)condyl(en)	CHI	11	19 t/m 24
Dist humerus / (epi)condyl(en)	CHI	10	25 t/m 34
Distal radius fractuur conserv	PLA	1	25 t/m 34
Divers urologische diagnose(n)	URO	142	19 t/m 24
Divers urologische diagnose(n)	URO	304	25 t/m 34
Divers urologische diagnose(n)	URO	39	35 en hoger
Diverticulitis	MDL	134	25 t/m 34
Diverticulitis	MDL	60	19 t/m 24
Diverticulitis	INT	10	25 t/m 34
Diverticulitis	INT	6	19 t/m 24
Diverticulitis	MDL	26	35 +
Diverticulitis	INT	1	35 en hoger
Diverticulosis / -itis	CHI	213	25 t/m 34
Diverticulosis / -itis	CHI	90	19 t/m 24
Diverticulosis / -itis	CHI	46	35 en hoger
Dm met chr pomptherapie	KIN	4	19 t/m 24
Dm met chr pomptherapie	KIN	5	25 t/m 34
Dm overig	KIN	12	19 t/m 24
Dm overig	KIN	5	25 t/m 34
Dm overig	KIN	2	35 en hoger
Doorgemaakte pathologie	OOG	52	19 t/m 24
Doorgemaakte pathologie	OOG	84	25 t/m 34
Doorgemaakte pathologie	OOG	11	35 en hoger
Drainage pericard	CTC	6	19 t/m 24
Drainage pericard	CTC	19	25 t/m 34
Drainage pericard	CTC	1	35 en hoger
Duizeligh,niet elders class	NEU	19	19 t/m 24
Duizeligh,niet elders class	NEU	42	25 t/m 34
Duizeligh,niet elders class	NEU	2	35 en hoger
Dupuytren	CHI	1	25 t/m 34
Dwarslaesie C1-C8, T1-T6 AIS D	REV	2	19 t/m 24
Dwarslaesie C1-C8, T1-T6 AIS D	REV	11	25 t/m 34
Dwarslaesie C1-C8, T1-T6 AIS D	REV	2	35 en hoger
Dwarslaesie T7-T12 en lager	REV	2	19 t/m 24
Dwarslaesie T7-T12 en lager	REV	1	25 t/m 34
Dwarslesie C1-C8/T1-T6 AIS A-C	REV	1	19 t/m 24
Dwarslesie C1-C8/T1-T6 AIS A-C	REV	1	25 t/m 34
Dysfonie	KNO	135	19 t/m 24
Dysfonie	KNO	269	25 t/m 34
Dysfonie	KNO	37	35 en hoger
Dysfunctional voiding	URO	150	19 t/m 24
Dysfunctional voiding	URO	292	25 t/m 34
Dysfunctional voiding	URO	37	35 en hoger
Dyspepsie	INT	1	19 t/m 24
Dyspepsie	INT	1	25 t/m 34
Dyspepsie	INT	1	35 en hoger
Dyspnoe	LON	411	19 t/m 24
Dyspnoe	LON	1007	25 t/m 34
Dyspnoe	LON	268	35 en hoger
Dystonieën (wo blefarospasme)	NEU	61	19 t/m 24
Dystonieën (wo blefarospasme)	NEU	79	25 t/m 34
Dystonieën (wo blefarospasme)	NEU	11	35 en hoger
E 1-3 ben tum/naevi nt FG litt	PLA	23	19 t/m 24
E 1-3 ben tum/naevi nt FG litt	PLA	27	25 t/m 34
E 1-3 ben tum/naevi nt FG litt	PLA	2	35 en hoger
Ec- en entropion	OOG	67	25 t/m 34
Ec- en entropion	OOG	39	19 t/m 24
Ec- en entropion	OOG	6	35 en hoger
Eczeem contactallergisch	DER	15	19 t/m 24
Eczeem contactallergisch	DER	20	25 t/m 34
Eczeem contactallergisch	DER	6	35 en hoger
Eczeem, constitutioneel	DER	87	25 t/m 34
Eczeem, constitutioneel	DER	49	19 t/m 24
Eczeem, constitutioneel	DER	12	35 en hoger
Eczeem, overig	DER	180	19 t/m 24
Eczeem, overig	DER	367	25 t/m 34
Eczeem, overig	DER	62	35 en hoger
Eczeem, seborrhoisch	DER	53	19 t/m 24
Eczeem, seborrhoisch	DER	95	25 t/m 34
Eczeem, seborrhoisch	DER	19	35 en hoger
Eenv 1 consult znd beh< 20'	PLA	108	19 t/m 24
Eenv 1 consult znd beh< 20'	PLA	152	25 t/m 34
Eenv 1 consult znd beh< 20'	PLA	24	35 en hoger
Eenv neurolyse perifere zenuw	NCH	5	19 t/m 24
Eenv neurolyse perifere zenuw	NCH	12	25 t/m 34
Eenv neurolyse perifere zenuw	NCH	3	35 en hoger
Eetstoornissen	PSY	1	25 t/m 34
Eetstoornissen	KIN	3	19 t/m 24
Elleboog	ORT	8	19 t/m 24
Elleboog	CHI	3	19 t/m 24
Elleboog	CHI	6	25 t/m 34
Elleboog	ORT	3	25 t/m 34
Elleboog	CHI	1	35 en hoger
Encefalitis	NEU	15	19 t/m 24
Encefalitis	NEU	23	25 t/m 34
Encefalitis	NEU	2	35 en hoger
Encopresis	KIN	1	35 en hoger
Endocarditis	CAR	46	19 t/m 24
Endocarditis	CAR	110	25 t/m 34
Endocarditis	CAR	16	35 en hoger
Endocarditis/endovasc inf	INT	17	25 t/m 34
Endocarditis/endovasc inf	INT	12	19 t/m 24
Endocarditis/endovasc inf	INT	1	35 en hoger
Endocrinologie	GYN	39	25 t/m 34
Endocrinologie	GYN	29	19 t/m 24
Endocrinologie	GYN	9	35 en hoger
Endometriose	GYN	404	19 t/m 24
Endometriose	GYN	427	25 t/m 34
Endometriose	GYN	70	35 en hoger
Endophthalmitis	OOG	1	19 t/m 24
Endophthalmitis	OOG	1	25 t/m 34
Endoprothese controle	ORT	305	19 t/m 24
Endoprothese controle	ORT	972	25 t/m 34
Endoprothese controle	ORT	202	35 en hoger
Enkel	ORT	118	25 t/m 34
Enkel	ORT	65	19 t/m 24
Enkel	CHI	96	19 t/m 24
Enkel	CHI	152	25 t/m 34
Enkel	CHI	27	35 en hoger
Enkel	ORT	20	35 en hoger
Enkel / voet	CHI	9	19 t/m 24
Enkel / voet	CHI	6	25 t/m 34
Enkel / voet	CHI	4	35 en hoger
Enkel, voetwortel	ORT	7	25 t/m 34
Enkel, voetwortel	ORT	3	19 t/m 24
Enkel, voetwortel	ORT	2	35 en hoger
Enkelvoudig	ORT	82	19 t/m 24
Enkelvoudig	CHI	106	19 t/m 24
Enkelvoudig	CHI	148	25 t/m 34
Enkelvoudig	ORT	130	25 t/m 34
Enkelvoudig	CHI	28	35 en hoger
Enkelvoudig	ORT	25	35 en hoger
Enkv fractuur,lux, K-draad fix	PLA	40	19 t/m 24
Enkv fractuur,lux, K-draad fix	PLA	48	25 t/m 34
Enkv fractuur,lux, K-draad fix	PLA	1	35 en hoger
Enthesopathie bek/heup/b.been	ORT	91	19 t/m 24
Enthesopathie bek/heup/b.been	ORT	139	25 t/m 34
Enthesopathie bek/heup/b.been	ORT	17	35 en hoger
Enthesopathie onderbeen	ORT	5	19 t/m 24
Enthesopathie onderbeen	ORT	1	35 en hoger
Enthesopathie onderbeen	ORT	9	25 t/m 34
Entr-/ectropion correctie	PLA	10	25 t/m 34
Entr-/ectropion correctie	PLA	5	19 t/m 24
Entr-/ectropion correctie	PLA	1	35 en hoger
Entrapment perifere zenuw	ORT	1	19 t/m 24
Entrapment perifere zenuw	ORT	6	25 t/m 34
Enuresis nocturna	URO	2	25 t/m 34
Eosinofiele afwijkingen	INT	9	25 t/m 34
Eosinofiele afwijkingen	INT	5	19 t/m 24
Epicondylitis lateral/medialis	ORT	12	19 t/m 24
Epicondylitis lateral/medialis	ORT	33	25 t/m 34
Epicondylitis lateral/medialis	ORT	5	35 en hoger
Epicondylitis med / lateralis	CHI	1	25 t/m 34
Epicondylitis med / lateralis	CHI	1	35 en hoger
Epilepsie gegeneraliseerd	NEU	362	25 t/m 34
Epilepsie gegeneraliseerd	NEU	246	19 t/m 24
Epilepsie gegeneraliseerd	NEU	41	35 en hoger
Epilepsie partieel	NEU	67	19 t/m 24
Epilepsie partieel	NEU	90	25 t/m 34
Epilepsie partieel	NEU	11	35 en hoger
Episcleritis	OOG	5	19 t/m 24
Episcleritis	OOG	15	25 t/m 34
Episcleritis	OOG	1	35 en hoger
Epistaxis	KNO	174	19 t/m 24
Epistaxis	KNO	275	25 t/m 34
Epistaxis	KNO	34	35 en hoger
Ernstig trauma cap,conserv beh	NCH	1	25 t/m 34
Erosieve gastritis/duodenitis	INT	8	25 t/m 34
Erosieve gastritis/duodenitis	INT	2	19 t/m 24
Erosieve gastritis/duodenitis	INT	3	35 en hoger
Essentiële trigemin neuralgie	PYN	1	19 t/m 24
Essentiële trigemin neuralgie	PYN	5	25 t/m 34
Essentiële trigemin neuralgie	PYN	2	35 en hoger
Euthyreood struma	INT	45	19 t/m 24
Euthyreood struma	INT	85	25 t/m 34
Euthyreood struma	INT	19	35 en hoger
Exc ben tum/ PW tr/tr>3% nt FG	PLA	3	19 t/m 24
Exc ben tum/ PW tr/tr>3% nt FG	PLA	1	25 t/m 34
Exc ben tumor/PW tr/tr1-3% etc	PLA	19	25 t/m 34
Exc ben tumor/PW tr/tr1-3% etc	PLA	11	19 t/m 24
Exc ben tumor/PW tr/tr1-3% etc	PLA	7	35 en hoger
Exc mal tum/ PW tr/tr>3% nt FG	PLA	6	19 t/m 24
Exc mal tum/ PW tr/tr>3% nt FG	PLA	13	25 t/m 34
Exc1-3 ben tum/naev wo FG/etc	PLA	120	19 t/m 24
Exc1-3 ben tum/naev wo FG/etc	PLA	216	25 t/m 34
Exc1-3 ben tum/naev wo FG/etc	PLA	25	35 en hoger
Excisie tum/PW ax lap transpos	PLA	2	19 t/m 24
Excisie tum/PW ax lap transpos	PLA	1	25 t/m 34
Excochl,seq.tom,exost,carp bos	PLA	21	19 t/m 24
Excochl,seq.tom,exost,carp bos	PLA	48	25 t/m 34
Excochl,seq.tom,exost,carp bos	PLA	7	35 en hoger
Exostose voet	ORT	17	19 t/m 24
Exostose voet	ORT	22	25 t/m 34
Exostose voet	ORT	4	35 en hoger
Exploratieve thoracotomie	CTC	6	25 t/m 34
Exploratieve thoracotomie	CTC	2	19 t/m 24
Extirpatie ganglion, cyste	PLA	93	19 t/m 24
Extirpatie ganglion, cyste	PLA	156	25 t/m 34
Extirpatie ganglion, cyste	PLA	27	35 en hoger
Extrapulmonale Tuberculose	LON	1	19 t/m 24
Extrapyramidaal niet M. Park.	NEU	121	19 t/m 24
Extrapyramidaal niet M. Park.	NEU	176	25 t/m 34
Extrapyramidaal niet M. Park.	NEU	19	35 en hoger
Follow-up na acuut cor syndr	CAR	668	25 t/m 34
Follow-up na acuut cor syndr	CAR	228	19 t/m 24
Follow-up na acuut cor syndr	CAR	75	35 en hoger
Followup na oper hartklepafw	CAR	809	25 t/m 34
Followup na oper hartklepafw	CAR	396	19 t/m 24
Followup na oper hartklepafw	CAR	144	35 en hoger
Follow-up na PM implantatie	CAR	391	19 t/m 24
Follow-up na PM implantatie	CAR	778	25 t/m 34
Follow-up na PM implantatie	CAR	76	35 en hoger
Followup na PTCA e/o CABG/abl	CAR	3025	25 t/m 34
Followup na PTCA e/o CABG/abl	CAR	1004	19 t/m 24
Followup na PTCA e/o CABG/abl	CAR	281	35 en hoger
Failed back surgery syndroom	ORT	27	19 t/m 24
Failed back surgery syndroom	ORT	93	25 t/m 34
Failed back surgery syndroom	ORT	20	35 en hoger
Falangen van de hand	CHI	45	19 t/m 24
Falangen van de hand	ORT	33	19 t/m 24
Falangen van de hand	CHI	71	25 t/m 34
Falangen van de hand	ORT	51	25 t/m 34
Falangen van de hand	CHI	3	35 en hoger
Falangen van de hand	ORT	4	35 en hoger
Falangen van de voet	CHI	19	19 t/m 24
Falangen van de voet	CHI	27	25 t/m 34
Falangen van de voet	ORT	11	19 t/m 24
Falangen van de voet	ORT	26	25 t/m 34
Falangen van de voet	CHI	9	35 en hoger
Falangen van de voet	ORT	1	35 en hoger
Fam Adenom Polyposis (FAP)	CHI	1	25 t/m 34
Familiair poliepsyndroom	INT	1	19 t/m 24
Familiaire poliepsyndromen	MDL	24	19 t/m 24
Familiaire poliepsyndromen	MDL	45	25 t/m 34
Familiaire poliepsyndromen	MDL	7	35 +
Fantoom pijn	PYN	10	25 t/m 34
Fantoom pijn	PYN	2	19 t/m 24
Fantoom pijn	PYN	1	35 en hoger
Fasciitis necroticans	CHI	2	19 t/m 24
Fasciitis necroticans	CHI	4	25 t/m 34
Fasciitis necroticans	CHI	2	35 en hoger
Femur overig	CHI	24	19 t/m 24
Femur overig	ORT	36	19 t/m 24
Femur overig	CHI	25	25 t/m 34
Femur overig	ORT	39	25 t/m 34
Femur overig	CHI	1	35 en hoger
Femur overig	ORT	14	35 en hoger
Femur proximaal (+collum)	ORT	275	25 t/m 34
Femur proximaal (+collum)	ORT	283	19 t/m 24
Femur proximaal (+collum)	ORT	23	35 en hoger
Femur, proximaal (+ collum)	CHI	113	19 t/m 24
Femur, proximaal (+ collum)	CHI	118	25 t/m 34
Femur, proximaal (+ collum)	CHI	5	35 en hoger
Fibromyalgie/ov gewr.aand nno	INT	31	19 t/m 24
Fibromyalgie/ov gewr.aand nno	INT	67	25 t/m 34
Fibromyalgie/ov gewr.aand nno	INT	5	35 en hoger
Fibula	ORT	25	19 t/m 24
Fibula	ORT	31	25 t/m 34
Fibula	ORT	4	35 en hoger
Fissuur en fistel ano-rectaal	CHI	59	25 t/m 34
Fissuur en fistel ano-rectaal	CHI	32	19 t/m 24
Fissuur en fistel ano-rectaal	CHI	19	35 en hoger
Fleb overig en lymfologie	DER	26	19 t/m 24
Fleb overig en lymfologie	DER	69	25 t/m 34
Fleb overig en lymfologie	DER	58	35 en hoger
Flexiecontractuur knie	ORT	4	25 t/m 34
Flexiecontractuur knie	ORT	1	35 en hoger
Fluor vaginalis	GYN	62	19 t/m 24
Fluor vaginalis	GYN	69	25 t/m 34
Fluor vaginalis	GYN	6	35 en hoger
F-up ICD na implant/uitw defib	CAR	260	19 t/m 24
F-up ICD na implant/uitw defib	CAR	693	25 t/m 34
F-up ICD na implant/uitw defib	CAR	78	35 en hoger
F-up na oper con hart(vaat)afw	CAR	20	19 t/m 24
F-up na oper con hart(vaat)afw	CAR	37	25 t/m 34
F-up na oper con hart(vaat)afw	CAR	1	35 en hoger
F-up na overige hartoperatie	CAR	59	19 t/m 24
F-up na overige hartoperatie	CAR	165	25 t/m 34
F-up na overige hartoperatie	CAR	17	35 en hoger
F-up na vaatoper(arte/ven)	CAR	21	25 t/m 34
F-up na vaatoper(arte/ven)	CAR	8	19 t/m 24
F-up na vaatoper(arte/ven)	CAR	2	35 en hoger
Fractuur,lux,plaat/schroef fix	PLA	22	19 t/m 24
Fractuur,lux,plaat/schroef fix	PLA	18	25 t/m 34
Fractuur/lux carpalia conserv	PLA	5	19 t/m 24
Fractuur/lux carpalia conserv	PLA	3	25 t/m 34
Fractuur/luxatie carpalia ok	PLA	7	19 t/m 24
Fractuur/luxatie carpalia ok	PLA	10	25 t/m 34
Fractuur/luxatie carpalia ok	PLA	1	35 en hoger
Frozen shoulder	ORT	136	25 t/m 34
Frozen shoulder	ORT	61	19 t/m 24
Frozen shoulder	ORT	21	35 en hoger
Funct stereotactische operatie	NCH	2	25 t/m 34
Funct stereotactische operatie	NCH	1	35 en hoger
Functionele dyspepsie	MDL	205	19 t/m 24
Functionele dyspepsie	MDL	310	25 t/m 34
Functionele dyspepsie	MDL	38	35 +
Ganglion pols	ORT	5	19 t/m 24
Ganglion,gr lipoom,ung incarn	CHI	336	25 t/m 34
Ganglion,gr lipoom,ung incarn	CHI	154	19 t/m 24
Ganglion,gr lipoom,ung incarn	CHI	54	35 en hoger
Ganglioneuroom	CHI	1	25 t/m 34
Gastric Astma	LON	4	19 t/m 24
Gastric Astma	LON	7	25 t/m 34
Gastric Astma	LON	5	35 en hoger
Gastritis diversen	MDL	85	19 t/m 24
Gastritis diversen	MDL	148	25 t/m 34
Gastritis diversen	MDL	22	35 +
Gastro-enterologische tumoren	RTH	381	19 t/m 24
Gastro-enterologische tumoren	RTH	620	25 t/m 34
Gastro-enterologische tumoren	RTH	65	35 en hoger
Gastro-oes reflux/oes.fagitis	MDL	250	19 t/m 24
Gastro-oes reflux/oes.fagitis	MDL	536	25 t/m 34
Gastro-oes reflux/oes.fagitis	MDL	80	35 +
Gecombin meniscus/bandlesie	ORT	4	25 t/m 34
Gecombin meniscus/bandlesie	ORT	1	19 t/m 24
Geen DRP	OOG	271	19 t/m 24
Geen DRP	OOG	811	25 t/m 34
Geen DRP	OOG	219	35 en hoger
Geen KNO afwijking	KNO	147	19 t/m 24
Geen KNO afwijking	KNO	241	25 t/m 34
Geen KNO afwijking	KNO	51	35 en hoger
Geen aanwijzingen card afwijk	CAR	368	19 t/m 24
Geen aanwijzingen card afwijk	CAR	758	25 t/m 34
Geen aanwijzingen card afwijk	CAR	108	35 en hoger
Geen dermatologische diagn	DER	57	19 t/m 24
Geen dermatologische diagn	DER	74	25 t/m 34
Geen dermatologische diagn	DER	18	35 en hoger
Geen diagnose	OOG	2	19 t/m 24
Geen diagnose	OOG	2	25 t/m 34
Geen diagnose	OOG	1	35 en hoger
Geen neur, werkd ov cog+geh st	NEU	70	19 t/m 24
Geen neur, werkd ov cog+geh st	NEU	149	25 t/m 34
Geen neur, werkd ov cog+geh st	NEU	12	35 en hoger
Geen neur, werkd subar bloedin	NEU	2	19 t/m 24
Geen neur, werkd subar bloedin	NEU	3	25 t/m 34
Geen neur, werkd subar bloedin	NEU	1	35 en hoger
Geen neur, werkdiag TIA	NEU	41	19 t/m 24
Geen neur, werkdiag TIA	NEU	80	25 t/m 34
Geen neur, werkdiag TIA	NEU	8	35 en hoger
Geen neur, werkdiag epilep geg	NEU	33	19 t/m 24
Geen neur, werkdiag epilep geg	NEU	27	25 t/m 34
Geen neur, werkdiag epilep geg	NEU	6	35 en hoger
Geen neur, werkdiag mult scler	NEU	13	19 t/m 24
Geen neur, werkdiag mult scler	NEU	19	25 t/m 34
Geen neur, werkdiag mult scler	NEU	4	35 en hoger
Geen neur, werkdiag neo intrac	NEU	1	25 t/m 34
Geen neur, werkdiag polyneurop	NEU	2	19 t/m 24
Geen neur, werkdiag polyneurop	NEU	1	25 t/m 34
Geen neurol, werkdiag overige	NEU	162	19 t/m 24
Geen neurol, werkdiag overige	NEU	216	25 t/m 34
Geen neurol, werkdiag overige	NEU	38	35 en hoger
Geen oogheelkundige pathologie	OOG	55	19 t/m 24
Geen oogheelkundige pathologie	OOG	86	25 t/m 34
Geen oogheelkundige pathologie	OOG	20	35 en hoger
Geen orthoped afw aangetoond	ORT	64	25 t/m 34
Geen orthoped afw aangetoond	ORT	39	19 t/m 24
Geen orthoped afw aangetoond	ORT	8	35 en hoger
Geen urologische diagnose	URO	171	19 t/m 24
Geen urologische diagnose	URO	306	25 t/m 34
Geen urologische diagnose	URO	50	35 en hoger
Geheugenproblemen en dementie	GER	308	19 t/m 24
Geheugenproblemen en dementie	GER	414	25 t/m 34
Geheugenproblemen en dementie	GER	36	35 en hoger
Gehoorstoornissen, tinnitus	NEU	10	19 t/m 24
Gehoorstoornissen, tinnitus	NEU	14	25 t/m 34
Gehoorstoornissen, tinnitus	NEU	1	35 en hoger
Geneesmiddelenall incl latex	KIN	1	25 t/m 34
Geneesmiddeleneruptie	DER	29	19 t/m 24
Geneesmiddeleneruptie	DER	47	25 t/m 34
Geneesmiddeleneruptie	DER	3	35 en hoger
Genodermatosen	DER	15	25 t/m 34
Genodermatosen	DER	6	19 t/m 24
Genodermatosen	DER	1	35 en hoger
Geprotraheerde diarree	KIN	2	19 t/m 24
Gespecialiseerde technieken	GYN	232	19 t/m 24
Gespecialiseerde technieken	GYN	217	25 t/m 34
Gespecialiseerde technieken	GYN	38	35 en hoger
Glaucoom risc/ocul.hypertensie	OOG	314	19 t/m 24
Glaucoom risc/ocul.hypertensie	OOG	523	25 t/m 34
Glaucoom risc/ocul.hypertensie	OOG	84	35 en hoger
Globus / slikklachten	KNO	543	25 t/m 34
Globus / slikklachten	KNO	271	19 t/m 24
Globus / slikklachten	KNO	74	35 en hoger
Glom.nefr/tub-interst nefr ev	INT	68	19 t/m 24
Glom.nefr/tub-interst nefr ev	INT	174	25 t/m 34
Glom.nefr/tub-interst nefr ev	INT	54	35 en hoger
Glomustumor	CHI	1	19 t/m 24
Goedaardige tumoren	LON	114	25 t/m 34
Goedaardige tumoren	LON	76	19 t/m 24
Goedaardige tumoren	LON	8	35 en hoger
Gonadale dysfunctie	INT	35	19 t/m 24
Gonadale dysfunctie	INT	53	25 t/m 34
Gonadale dysfunctie	INT	18	35 en hoger
Granulomateuze ontsteking nno	INT	2	25 t/m 34
Granulomateuze ontsteking nno	INT	2	19 t/m 24
Graves' orbitopathie	OOG	21	25 t/m 34
Graves' orbitopathie	OOG	17	19 t/m 24
Graves' orbitopathie	OOG	2	35 en hoger
Grote lichaamslengte	KIN	1	19 t/m 24
Gynaecologisch adviesconsult	GYN	9	19 t/m 24
Gynaecologisch adviesconsult	GYN	11	25 t/m 34
Gynaecologische tumoren	RTH	105	19 t/m 24
Gynaecologische tumoren	RTH	178	25 t/m 34
Gynaecologische tumoren	RTH	44	35 en hoger
Gynaecomastie enk/dubbelzijdig	PLA	17	25 t/m 34
Gynaecomastie enk/dubbelzijdig	PLA	5	19 t/m 24
Gynaecomastie enk/dubbelzijdig	PLA	1	35 en hoger
Gynaecomastie, hypertrof mamma	CHI	38	19 t/m 24
Gynaecomastie, hypertrof mamma	CHI	58	25 t/m 34
Gynaecomastie, hypertrof mamma	CHI	8	35 en hoger
Gynecomastie	INT	5	19 t/m 24
Gynecomastie	INT	9	25 t/m 34
H def m.vasc vrije h/sp,ax lap	PLA	35	19 t/m 24
H def m.vasc vrije h/sp,ax lap	PLA	48	25 t/m 34
H def m.vasc vrije h/sp,ax lap	PLA	14	35 en hoger
H def m.vasc vrije h/sp/botlap	PLA	1	19 t/m 24
H def m.vasc vrije h/sp/botlap	PLA	1	35 en hoger
H def m.vasc vrije h/sp/botlap	PLA	2	25 t/m 34
H def wo FG>3%/sl def ax lap	PLA	81	25 t/m 34
H def wo FG>3%/sl def ax lap	PLA	40	19 t/m 24
H def wo FG>3%/sl def ax lap	PLA	14	35 en hoger
H.N.P. cervicale wervelkolom	ORT	38	25 t/m 34
H.N.P. cervicale wervelkolom	ORT	16	19 t/m 24
H.N.P. cervicale wervelkolom	ORT	8	35 en hoger
HIT	INT	1	19 t/m 24
HIT	INT	1	35 en hoger
HIV infectie met beh.indicatie	INT	417	25 t/m 34
HIV infectie met beh.indicatie	INT	334	19 t/m 24
HIV infectie met beh.indicatie	INT	42	35 en hoger
HIV infectie znd beh.indicatie	INT	9	19 t/m 24
HIV infectie znd beh.indicatie	INT	10	25 t/m 34
HIV infectie znd beh.indicatie	INT	2	35 en hoger
HNP thoracale/lumbale wk	ORT	52	25 t/m 34
HNP thoracale/lumbale wk	ORT	21	19 t/m 24
HNP thoracale/lumbale wk	ORT	2	35 en hoger
HNP,chemonuc/perc nuc.tomie mi	NCH	32	25 t/m 34
HNP,chemonuc/perc nuc.tomie mi	NCH	17	19 t/m 24
HNP,chemonuc/perc nuc.tomie mi	NCH	6	35 en hoger
HNPCC	MDL	17	19 t/m 24
HNPCC	MDL	30	25 t/m 34
HUS (excl TTP)	INT	3	25 t/m 34
HUS (excl TTP)	INT	2	19 t/m 24
HUS (excl TTP)	INT	1	35 en hoger
Haar- en nagelafwijkingen	DER	111	19 t/m 24
Haar- en nagelafwijkingen	DER	135	25 t/m 34
Haar- en nagelafwijkingen	DER	23	35 en hoger
Haematologische maligniteiten	RTH	115	19 t/m 24
Haematologische maligniteiten	RTH	149	25 t/m 34
Haematologische maligniteiten	RTH	18	35 en hoger
Hallux rigidus	ORT	62	25 t/m 34
Hallux rigidus	ORT	44	19 t/m 24
Hallux rigidus	ORT	8	35 en hoger
Hallux valgus	ORT	94	19 t/m 24
Hallux valgus	ORT	94	25 t/m 34
Hallux valgus	ORT	10	35 en hoger
Hallux varus/valgus interphal	ORT	3	25 t/m 34
Hals	CHI	4	19 t/m 24
Hals	CHI	10	25 t/m 34
Hals	CHI	2	35 en hoger
Hals-ondkincorr,platysma,plast	PLA	1	25 t/m 34
Halscyste lat / med	CHI	6	19 t/m 24
Halscyste lat / med	CHI	6	25 t/m 34
Halscyste lat / med	CHI	1	35 en hoger
Hand/pols/onderarm amputatie	PLA	1	25 t/m 34
Hartaandoeningen	REV	5	25 t/m 34
Hartaandoeningen	REV	3	19 t/m 24
Hartaandoeningen	REV	3	35 en hoger
Hartconsult zonder operatie	CTC	37	19 t/m 24
Hartconsult zonder operatie	CTC	65	25 t/m 34
Hartconsult zonder operatie	CTC	10	35 en hoger
Hartklepafwijkingen	CAR	668	19 t/m 24
Hartklepafwijkingen	CAR	1224	25 t/m 34
Hartklepafwijkingen	CAR	148	35 en hoger
Hartteam bespreking	CAR	300	19 t/m 24
Hartteam bespreking	CAR	1062	25 t/m 34
Hartteam bespreking	CAR	134	35 en hoger
Hartteambespreking zonder OK	CTC	986	19 t/m 24
Hartteambespreking zonder OK	CTC	2447	25 t/m 34
Hartteambespreking zonder OK	CTC	280	35 en hoger
Harttrauma (LV ruptuur)	CTC	1	19 t/m 24
Harttrauma (LV ruptuur)	CTC	2	25 t/m 34
Harttrauma (LV ruptuur)	CTC	1	35 en hoger
Hemochromatose	INT	73	25 t/m 34
Hemochromatose	INT	33	19 t/m 24
Hemochromatose	INT	8	35 en hoger
Hemoptoë	LON	85	25 t/m 34
Hemoptoë	LON	36	19 t/m 24
Hemoptoë	LON	12	35 en hoger
Hemorroïden	CHI	46	19 t/m 24
Hemorroïden	CHI	70	25 t/m 34
Hemorroïden	CHI	19	35 en hoger
Hepatitis B/C	INT	11	25 t/m 34
Hepatitis B/C	INT	4	19 t/m 24
Hepatitis B/C	INT	2	35 en hoger
Hepatitis B/C met antivir ther	MDL	33	19 t/m 24
Hepatitis B/C met antivir ther	MDL	46	25 t/m 34
Hepatitis B/C met antivir ther	MDL	3	35 +
Hepatitis algemeen	MDL	105	19 t/m 24
Hepatitis algemeen	MDL	268	25 t/m 34
Hepatitis algemeen	MDL	57	35 +
Hereditaire multiple exostosen	ORT	2	25 t/m 34
Hereditaire trombofilie	INT	3	19 t/m 24
Hereditaire trombofilie	INT	2	25 t/m 34
Hereditaire trombofilie	INT	3	35 en hoger
Hernia cicatricialis	CHI	75	19 t/m 24
Hernia cicatricialis	CHI	227	25 t/m 34
Hernia cicatricialis	CHI	58	35 en hoger
Hernia cicatricialis	URO	2	25 t/m 34
Hernia cicatricialis	URO	1	35 en hoger
Hernia diaphragmatica	CHI	257	25 t/m 34
Hernia diaphragmatica	CHI	88	19 t/m 24
Hernia diaphragmatica	CHI	18	35 en hoger
Hernia femoralis/inguinalis	CHI	310	19 t/m 24
Hernia femoralis/inguinalis	CHI	439	25 t/m 34
Hernia femoralis/inguinalis	CHI	27	35 en hoger
Hernia umbilicalis / epigastr	CHI	75	19 t/m 24
Hernia umbilicalis / epigastr	CHI	264	25 t/m 34
Hernia umbilicalis / epigastr	CHI	48	35 en hoger
Herpes zoster acuta	PYN	16	25 t/m 34
Herpes zoster acuta	PYN	6	19 t/m 24
Herpes zoster acuta	PYN	3	35 en hoger
Hersentumor: niet-operat beh	NCH	22	19 t/m 24
Hersentumor: niet-operat beh	NCH	6	35 en hoger
Hersentumor: niet-operat beh	NCH	31	25 t/m 34
Herst buigp.lets+zen/vaatlets	PLA	2	19 t/m 24
Herst buigp.lets+zen/vaatlets	PLA	2	25 t/m 34
Herst lets buigpees peeskoker	PLA	8	19 t/m 24
Herst lets buigpees peeskoker	PLA	23	25 t/m 34
Herst lets buigpees peeskoker	PLA	1	35 en hoger
Herst lets multip strekpezen>2	PLA	1	19 t/m 24
Herst lets multip strekpezen>2	PLA	3	25 t/m 34
Herst peeslets,pols/o.arm,1-3	PLA	6	19 t/m 24
Herst peeslets,pols/o.arm,1-3	PLA	7	25 t/m 34
Herst uitgebr peeslets,o.arm>3	PLA	6	19 t/m 24
Herst uitgebr peeslets,o.arm>3	PLA	2	25 t/m 34
Herstel letsel buigpees	PLA	5	19 t/m 24
Herstel letsel buigpees	PLA	7	25 t/m 34
Heup / knie	CHI	5	19 t/m 24
Heup / knie	CHI	5	25 t/m 34
Heup / knie	CHI	5	35 en hoger
Heup, prothese	ORT	20	19 t/m 24
Heup, prothese	ORT	33	25 t/m 34
Heup, prothese	ORT	4	35 en hoger
Heup, traumatisch	ORT	6	19 t/m 24
Heup, traumatisch	ORT	7	25 t/m 34
Hirsutisme	INT	2	25 t/m 34
Hirsutisme	INT	1	35 en hoger
Hodgkin lymfoom	INT	50	25 t/m 34
Hodgkin lymfoom	INT	44	19 t/m 24
Hodgkin lymfoom	INT	6	35 en hoger
Hoest	LON	347	25 t/m 34
Hoest	LON	124	19 t/m 24
Hoest	LON	59	35 en hoger
Hoesten tgv hyperreactiviteit	LON	11	19 t/m 24
Hoesten tgv hyperreactiviteit	LON	39	25 t/m 34
Hoesten tgv hyperreactiviteit	LON	9	35 en hoger
Holvoet	ORT	23	25 t/m 34
Holvoet	ORT	11	19 t/m 24
Holvoet	ORT	4	35 en hoger
Hoofdhals-/schildkliertumoren	RTH	3	19 t/m 24
Hoofdhals-/schildkliertumoren	RTH	12	25 t/m 34
Hortonse neuralgie / cluster	PYN	1	35 en hoger
Huidaand inc decub/ulcus cr.	REV	63	25 t/m 34
Huidaand inc decub/ulcus cr.	REV	26	19 t/m 24
Huidaand inc decub/ulcus cr.	REV	14	35 en hoger
Humerus dist/(epi)condyl(len)	ORT	6	19 t/m 24
Humerus dist/(epi)condyl(len)	ORT	17	25 t/m 34
Humerus dist/(epi)condyl(len)	ORT	2	35 en hoger
Humerus proximaal en schacht	ORT	133	25 t/m 34
Humerus proximaal en schacht	CHI	67	19 t/m 24
Humerus proximaal en schacht	CHI	112	25 t/m 34
Humerus proximaal en schacht	ORT	81	19 t/m 24
Humerus proximaal en schacht	CHI	25	35 en hoger
Humerus proximaal en schacht	ORT	25	35 en hoger
Hydro/spermatocele	URO	45	19 t/m 24
Hydro/spermatocele	URO	74	25 t/m 34
Hydro/spermatocele	URO	13	35 en hoger
Hydrocefalus	NEU	7	19 t/m 24
Hydrocefalus	NEU	12	25 t/m 34
Hydrocefalus	NEU	1	35 en hoger
Hydrocefalus-/cran cystebeh	NCH	1	25 t/m 34
Hydrokèle en spermatokèle	CHI	2	19 t/m 24
Hydrokèle en spermatokèle	CHI	2	25 t/m 34
Hydronefrose overig	URO	198	25 t/m 34
Hydronefrose overig	URO	119	19 t/m 24
Hydronefrose overig	URO	24	35 en hoger
Hyperhomocysteïnemie	INT	1	35 en hoger
Hyperparathyreoïdie	INT	70	25 t/m 34
Hyperparathyreoïdie	INT	30	19 t/m 24
Hyperparathyreoïdie	INT	16	35 en hoger
Hyperprolact,niet prolactinoom	INT	7	19 t/m 24
Hyperprolact,niet prolactinoom	INT	12	25 t/m 34
Hyperprolact,niet prolactinoom	INT	3	35 en hoger
Hypertensie	INT	847	25 t/m 34
Hypertensie	CAR	107	19 t/m 24
Hypertensie	INT	237	19 t/m 24
Hypertensie	CAR	310	25 t/m 34
Hypertensie	INT	164	35 en hoger
Hypertensie	CAR	48	35 en hoger
Hyperthyr autoimmuun	INT	61	19 t/m 24
Hyperthyr autoimmuun	INT	77	25 t/m 34
Hyperthyr autoimmuun	INT	10	35 en hoger
Hyperthyr en zwangerschap	INT	3	19 t/m 24
Hyperthyr en zwangerschap	INT	5	25 t/m 34
Hyperthyr excl schildkliernodi	KIN	1	19 t/m 24
Hyperthyr multin. struma	INT	13	25 t/m 34
Hyperthyr multin. struma	INT	9	19 t/m 24
Hyperthyr multin. struma	INT	5	35 en hoger
Hyperthyr nno	INT	138	25 t/m 34
Hyperthyr nno	INT	88	19 t/m 24
Hyperthyr nno	INT	19	35 en hoger
Hyperthyr toxisch adenoom	INT	2	19 t/m 24
Hyperthyr toxisch adenoom	INT	2	25 t/m 34
Hyperthyr toxisch adenoom	INT	2	35 en hoger
Hyperventilatie syndroom	LON	9	19 t/m 24
Hyperventilatie syndroom	LON	16	25 t/m 34
Hyperventilatie syndroom	LON	5	35 en hoger
Hypoparathyreoïdie	INT	6	19 t/m 24
Hypoparathyreoïdie	INT	6	25 t/m 34
Hypoparathyreoïdie	INT	3	35 en hoger
Hypopituitarisme	INT	10	19 t/m 24
Hypopituitarisme	INT	38	25 t/m 34
Hypopituitarisme	INT	5	35 en hoger
Hypospadie	URO	1	25 t/m 34
Hypothermie	INT	5	19 t/m 24
Hypothermie	INT	5	25 t/m 34
Hypothermie	INT	1	35 en hoger
Hypothyr en zwangerschap	INT	13	19 t/m 24
Hypothyr en zwangerschap	INT	17	25 t/m 34
Hypothyr en zwangerschap	INT	3	35 en hoger
Hypothyr iatrogeen	INT	15	19 t/m 24
Hypothyr iatrogeen	INT	29	25 t/m 34
Hypothyr iatrogeen	INT	5	35 en hoger
Hypothyr,niet DBC-code 212	INT	84	19 t/m 24
Hypothyr,niet DBC-code 212	INT	145	25 t/m 34
Hypothyr,niet DBC-code 212	INT	40	35 en hoger
Hypothyreoïdie	KIN	1	19 t/m 24
Hypothyreoïdie	KIN	2	35 en hoger
ICC	LON	1	25 t/m 34
ICC	PSY	1	25 t/m 34
ICC	CAR	3	19 t/m 24
ICC	PLA	1	19 t/m 24
ICC	PLA	2	25 t/m 34
ICC	CAR	3	25 t/m 34
ICC	LON	1	19 t/m 24
ICC	CAR	1	35 en hoger
ITP	INT	20	19 t/m 24
ITP	INT	24	25 t/m 34
ITP	INT	8	35 en hoger
Idiopatische scoliose	ORT	38	19 t/m 24
Idiopatische scoliose	ORT	25	25 t/m 34
Idiopatische scoliose	ORT	3	35 en hoger
Ijzergebreksanemie nno	INT	169	19 t/m 24
Ijzergebreksanemie nno	INT	314	25 t/m 34
Ijzergebreksanemie nno	INT	69	35 en hoger
Ileus	MDL	30	19 t/m 24
Ileus	MDL	43	25 t/m 34
Ileus	MDL	9	35 +
Ileus/volvulus	INT	5	19 t/m 24
Ileus/volvulus	INT	12	25 t/m 34
Ileus:paralyt,obstr znd hernia	CHI	90	19 t/m 24
Ileus:paralyt,obstr znd hernia	CHI	143	25 t/m 34
Ileus:paralyt,obstr znd hernia	CHI	18	35 en hoger
Impingement enkel	ORT	4	19 t/m 24
Impingement enkel	ORT	9	25 t/m 34
Impl bi-polaire PM elektrode	CTC	1	19 t/m 24
Impotentie/seksuele dysfunctie	URO	39	19 t/m 24
Impotentie/seksuele dysfunctie	URO	138	25 t/m 34
Impotentie/seksuele dysfunctie	URO	29	35 en hoger
Impuls- en geleidingsst	CAR	588	25 t/m 34
Impuls- en geleidingsst	CAR	309	19 t/m 24
Impuls- en geleidingsst	CAR	66	35 en hoger
Inbr tissue expand,dubz+insufl	PLA	13	19 t/m 24
Inbr tissue expand,dubz+insufl	PLA	9	25 t/m 34
Inbr tissue expand,dubz+insufl	PLA	1	35 en hoger
Inbr tissue expand,enkz+insufl	PLA	33	19 t/m 24
Inbr tissue expand,enkz+insufl	PLA	33	25 t/m 34
Inbr tissue expand,enkz+insufl	PLA	5	35 en hoger
Inbr/vervang prothese,enk/dubz	PLA	30	19 t/m 24
Inbr/vervang prothese,enk/dubz	PLA	17	25 t/m 34
Inbr/vervang prothese,enk/dubz	PLA	2	35 en hoger
Inbrengen botspaan	PLA	3	19 t/m 24
Inbrengen botspaan	PLA	1	25 t/m 34
Inbrengen silastic rod	PLA	1	25 t/m 34
Incomitant scheelzien	OOG	28	19 t/m 24
Incomitant scheelzien	OOG	44	25 t/m 34
Incomitant scheelzien	OOG	7	35 en hoger
Incongruentie genderidentiteit	INT	1	19 t/m 24
Incongruentie genderidentiteit	INT	1	25 t/m 34
Incontinentie / prolaps	GYN	456	19 t/m 24
Incontinentie / prolaps	GYN	752	25 t/m 34
Incontinentie / prolaps	GYN	102	35 en hoger
Incontinentie voor faeces	CHI	107	25 t/m 34
Incontinentie voor faeces	CHI	47	19 t/m 24
Incontinentie voor faeces	CHI	18	35 en hoger
Inf hoofd: conserv beh	NCH	1	25 t/m 34
Infect/ben huidtum hoofd/hals	KNO	10	19 t/m 24
Infect/ben huidtum hoofd/hals	KNO	20	25 t/m 34
Infectie & parasitaire ziekten	GER	3	19 t/m 24
Infectie & parasitaire ziekten	GER	1	25 t/m 34
Infectie & parasitaire ziekten	GER	1	35 en hoger
Infectie / ontsteking	OOG	8	19 t/m 24
Infectie / ontsteking	OOG	5	35 en hoger
Infectie / ontsteking	OOG	13	25 t/m 34
Infectie huid	INT	46	19 t/m 24
Infectie huid	INT	140	25 t/m 34
Infectie huid	INT	81	35 en hoger
Infectieuze (entero-)colitis	MDL	82	19 t/m 24
Infectieuze (entero-)colitis	MDL	117	25 t/m 34
Infectieuze (entero-)colitis	MDL	24	35 +
Infectieuze artritis	INT	3	19 t/m 24
Infectieuze artritis	INT	5	25 t/m 34
Infectieuze conjunctivitis	OOG	12	19 t/m 24
Infectieuze conjunctivitis	OOG	21	25 t/m 34
Infectieuze conjunctivitis	OOG	4	35 en hoger
Infectieuze diarree	INT	47	19 t/m 24
Infectieuze diarree	INT	90	25 t/m 34
Infectieuze diarree	INT	13	35 en hoger
Infectieuze hersenaandoen.	REV	9	25 t/m 34
Infectieuze hersenaandoen.	REV	2	19 t/m 24
Infertiliteit	URO	7	19 t/m 24
Infertiliteit	URO	13	25 t/m 34
Infertiliteit	URO	2	35 en hoger
Inflamm darmz (col ulc/Crohn)	KIN	11	19 t/m 24
Inflamm darmz (col ulc/Crohn)	KIN	3	25 t/m 34
Inflamm darmz (col ulc/Crohn)	KIN	1	35 en hoger
Inflammatoire dermatosen	DER	110	19 t/m 24
Inflammatoire dermatosen	DER	246	25 t/m 34
Inflammatoire dermatosen	DER	40	35 en hoger
Insectenall en niet-pulm all	LON	16	25 t/m 34
Insectenall en niet-pulm all	LON	8	19 t/m 24
Insectenall en niet-pulm all	LON	2	35 en hoger
Inspuiting(en)CTS,neuroom,dgn	PLA	2	25 t/m 34
Inspuiting(en)CTS,neuroom,dgn	PLA	1	19 t/m 24
Inspuiting(en)tendinitis,voll	PLA	13	19 t/m 24
Inspuiting(en)tendinitis,voll	PLA	29	25 t/m 34
Inspuiting(en)tendinitis,voll	PLA	2	35 en hoger
Inspuiting, vol beh ziekten	PLA	1	19 t/m 24
Inspuiting, vol beh ziekten	PLA	5	25 t/m 34
Inspuiting, vol beh ziekten	PLA	2	35 en hoger
Inspuiting, vol beh:gewrichten	PLA	5	19 t/m 24
Inspuiting, vol beh:gewrichten	PLA	6	25 t/m 34
Inspuiting, vol beh:gewrichten	PLA	1	35 en hoger
Instabiele AP, myocardinfarct	INT	1	25 t/m 34
Instabiele AP, myocardinfarct	INT	1	35 en hoger
Instabiliteit enkel	ORT	14	19 t/m 24
Instabiliteit enkel	ORT	19	25 t/m 34
Instabiliteit enkel	ORT	6	35 en hoger
Instabiliteit hand/pols	ORT	1	19 t/m 24
Instabiliteit schouderg/b.arm	ORT	50	19 t/m 24
Instabiliteit schouderg/b.arm	ORT	44	25 t/m 34
Instabiliteit schouderg/b.arm	ORT	5	35 en hoger
Intercarpale artrodese	PLA	6	25 t/m 34
Intercarpale artrodese	PLA	2	19 t/m 24
Interstitiële aandoeningen	LON	283	25 t/m 34
Interstitiële aandoeningen	LON	129	19 t/m 24
Interstitiële aandoeningen	LON	37	35 en hoger
Interstitiële cystitis	URO	24	25 t/m 34
Interstitiële cystitis	URO	11	19 t/m 24
Interstitiële cystitis	URO	3	35 en hoger
Interstitiële pneumonie	INT	90	19 t/m 24
Interstitiële pneumonie	INT	202	25 t/m 34
Interstitiële pneumonie	INT	56	35 en hoger
Intoxicatie	NEU	5	19 t/m 24
Intoxicatie	NEU	22	25 t/m 34
Intoxicatie	NEU	1	35 en hoger
Intra-abd inf/peritonitis	INT	11	25 t/m 34
Intra-abd inf/peritonitis	INT	5	19 t/m 24
Intra-abd inf/peritonitis	INT	2	35 en hoger
Intra-oculaire inf/retinitis	INT	10	19 t/m 24
Intra-oculaire inf/retinitis	INT	17	25 t/m 34
Intra-oculaire inf/retinitis	INT	3	35 en hoger
Intracerebrale bloeding	NEU	123	25 t/m 34
Intracerebrale bloeding	NEU	74	19 t/m 24
Intracerebrale bloeding	NEU	14	35 en hoger
Intracran OK compr.syn ea dysf	NCH	2	19 t/m 24
Intracran bloed (sub-/epid.)	NEU	88	19 t/m 24
Intracran bloed (sub-/epid.)	NEU	104	25 t/m 34
Intracran bloed (sub-/epid.)	NEU	9	35 en hoger
Intracraniele pathologie	OOG	9	19 t/m 24
Intracraniele pathologie	OOG	18	25 t/m 34
Intracraniele pathologie	OOG	3	35 en hoger
Invaginatie	CHI	2	19 t/m 24
Invaginatie	CHI	1	25 t/m 34
Ischaem pijn a/d extremiteiten	PYN	9	19 t/m 24
Ischaem pijn a/d extremiteiten	PYN	16	25 t/m 34
Ischaem pijn a/d extremiteiten	PYN	3	35 en hoger
Ischemie	MDL	34	19 t/m 24
Ischemie	MDL	39	25 t/m 34
Ischemie	MDL	5	35 +
Jicht,kr.artropath,chondrocalc	INT	27	25 t/m 34
Jicht,kr.artropath,chondrocalc	INT	5	19 t/m 24
Jicht,kr.artropath,chondrocalc	INT	4	35 en hoger
Kanaal stenose	ORT	19	19 t/m 24
Kanaal stenose	ORT	51	25 t/m 34
Kanaal stenose	ORT	14	35 en hoger
Keratitis	OOG	51	19 t/m 24
Keratitis	OOG	94	25 t/m 34
Keratitis	OOG	10	35 en hoger
Kl bew.app nno(surmen,PHS etc)	CHI	60	25 t/m 34
Kl bew.app nno(surmen,PHS etc)	CHI	37	19 t/m 24
Kl bew.app nno(surmen,PHS etc)	CHI	6	35 en hoger
Kleine lengte/afb groeicurve	KIN	1	19 t/m 24
Kleine lengte/afb groeicurve	KIN	3	25 t/m 34
Klin conserv beh,VAC-ther	PLA	1	25 t/m 34
Klompvoet	ORT	2	19 t/m 24
Klompvoet	ORT	1	25 t/m 34
Knie	ORT	5	25 t/m 34
Knie	ORT	1	19 t/m 24
Knie (incl meniscusletsel)	CHI	3	19 t/m 24
Knie (incl meniscusletsel)	CHI	5	25 t/m 34
Knie (incl meniscusletsel)	CHI	2	35 en hoger
Knieband(en)	CHI	2	19 t/m 24
Knieband(en)	CHI	1	25 t/m 34
Kniekuil- Bakerse cyste	CHI	1	19 t/m 24
Kniekuil- Bakerse cyste	CHI	2	25 t/m 34
Kniekuilcyste	ORT	22	19 t/m 24
Kniekuilcyste	ORT	27	25 t/m 34
Kniekuilcyste	ORT	4	35 en hoger
Kortd conserv(mede)beh, littek	PLA	12	19 t/m 24
Kortd conserv(mede)beh, littek	PLA	36	25 t/m 34
Kortd conserv(mede)beh, littek	PLA	10	35 en hoger
Korte termijn steunhart	CTC	2	19 t/m 24
Korte termijn steunhart	CTC	1	25 t/m 34
Korte termijn steunhart	CTC	1	35 en hoger
Kyfose	ORT	5	19 t/m 24
Kyfose	ORT	4	25 t/m 34
Kyfose	ORT	1	35 en hoger
Laat postn comp na part zh	GYN	52	19 t/m 24
Laat postn comp na part zh	GYN	99	25 t/m 34
Laat postn comp na part zh	GYN	16	35 en hoger
Langd conserv(mede)beh/ littek	PLA	6	19 t/m 24
Langd conserv(mede)beh/ littek	PLA	12	25 t/m 34
Langd conserv(mede)beh/ littek	PLA	1	35 en hoger
Late gevolgen trauma andersz	NEU	8	25 t/m 34
Late gevolgen trauma andersz	NEU	5	19 t/m 24
Letsel intrathoracale organen	CHI	4	19 t/m 24
Letsel intrathoracale organen	CHI	4	25 t/m 34
Letsel organen buik en bekken	CHI	28	25 t/m 34
Letsel organen buik en bekken	CHI	21	19 t/m 24
Letsel organen buik en bekken	CHI	4	35 en hoger
Letsel wervelkolom/ruggenmerg	NEU	51	25 t/m 34
Letsel wervelkolom/ruggenmerg	NEU	37	19 t/m 24
Letsel wervelkolom/ruggenmerg	NEU	9	35 en hoger
Leukemie	KIN	1	19 t/m 24
Leukemie	KIN	1	25 t/m 34
Lever- en galblaaszkt (overig)	KIN	3	25 t/m 34
Leverabces nno	INT	2	19 t/m 24
Leverabces nno	INT	4	25 t/m 34
Levercirrose gecompenseerd	INT	1	19 t/m 24
Levercirrose gecompenseerd	INT	1	25 t/m 34
Levercirrose gedecompenseerd	INT	4	25 t/m 34
Levercirrose gedecompenseerd	INT	2	35 en hoger
Levertranspl traj ontv	MDL	2	19 t/m 24
Levertranspl traj ontv	MDL	1	25 t/m 34
Levertumor nno	INT	7	25 t/m 34
Levertumor nno	INT	1	19 t/m 24
Levertumor nno	INT	1	35 en hoger
Licht schedelhersenletsel	CHI	160	25 t/m 34
Licht schedelhersenletsel	CHI	109	19 t/m 24
Licht schedelhersenletsel	CHI	17	35 en hoger
Liesbreuk/hydroce communicans	URO	6	25 t/m 34
Lig reconstr incl peestranspl	PLA	5	19 t/m 24
Lig reconstr incl peestranspl	PLA	15	25 t/m 34
Lig reconstr incl peestranspl	PLA	2	35 en hoger
Linker ventrikel plastiek	CTC	1	25 t/m 34
Linkerventrikel plastiek+CABG	CTC	3	25 t/m 34
Lipof nt-FG (excl b st na VGV)	PLA	10	19 t/m 24
Lipof nt-FG (excl b st na VGV)	PLA	4	25 t/m 34
Lipof nt-FG (excl b st na VGV)	PLA	2	35 en hoger
Lipofilling FG	PLA	26	25 t/m 34
Lipofilling FG	PLA	29	19 t/m 24
Lipofilling FG	PLA	3	35 en hoger
Liposuctie arm,bbenen heup etc	PLA	2	19 t/m 24
Liposuctie arm,bbenen heup etc	PLA	12	25 t/m 34
Liposuctie arm,bbenen heup etc	PLA	3	35 en hoger
Liposuctie hals,epigastr,buik	PLA	3	25 t/m 34
Liposuctie hals,epigastr,buik	PLA	2	35 en hoger
Littc nt FG,tr/tr1-3/sl def<1%	PLA	14	25 t/m 34
Littc nt FG,tr/tr1-3/sl def<1%	PLA	12	19 t/m 24
Littc nt FG,tr/tr>3%/sl def1-3	PLA	14	19 t/m 24
Littc nt FG,tr/tr>3%/sl def1-3	PLA	20	25 t/m 34
Littc nt FG,tr/tr>3%/sl def1-3	PLA	1	35 en hoger
Litteken	LON	12	19 t/m 24
Litteken	LON	39	25 t/m 34
Litteken	LON	10	35 en hoger
Littekencorr nt FG,tr/tr<1%	PLA	6	19 t/m 24
Littekencorr nt FG,tr/tr<1%	PLA	8	25 t/m 34
Littekencorr nt FG,tr/tr<1%	PLA	1	35 en hoger
Littekenpijn	PYN	13	25 t/m 34
Littekenpijn	PYN	7	19 t/m 24
Littekenpijn	PYN	3	35 en hoger
Lobectomie	CTC	17	25 t/m 34
Lobectomie	CTC	9	19 t/m 24
Lobectomie	CTC	1	35 en hoger
Loc corr ptosis wenkbrauwen	PLA	1	19 t/m 24
Loc corr ptosis wenkbrauwen	PLA	17	25 t/m 34
Lokale inf huid en subcutis	CHI	69	19 t/m 24
Lokale inf huid en subcutis	CHI	142	25 t/m 34
Lokale inf huid en subcutis	CHI	35	35 en hoger
Long/ov.intrathoracale tumoren	RTH	544	25 t/m 34
Long/ov.intrathoracale tumoren	RTH	426	19 t/m 24
Long/ov.intrathoracale tumoren	RTH	55	35 en hoger
Longbespreking zonder ok	CTC	183	19 t/m 24
Longbespreking zonder ok	CTC	218	25 t/m 34
Longbespreking zonder ok	CTC	12	35 en hoger
Longconsult zonder ok	CTC	4	19 t/m 24
Longconsult zonder ok	CTC	3	25 t/m 34
Longconsult zonder ok	CTC	1	35 en hoger
Longembolie	LON	103	19 t/m 24
Longembolie	INT	22	19 t/m 24
Longembolie	LON	275	25 t/m 34
Longembolie	INT	31	25 t/m 34
Longembolie	LON	66	35 en hoger
Longembolie	INT	7	35 en hoger
Los/inf/mal pr bek/heup/b.been	ORT	114	19 t/m 24
Los/inf/mal pr bek/heup/b.been	ORT	263	25 t/m 34
Los/inf/mal pr bek/heup/b.been	ORT	19	35 en hoger
Losl/inf/mal proth hand/pols	ORT	1	19 t/m 24
Losl/inf/mal proth hand/pols	ORT	1	25 t/m 34
Losl/inf/malpos proth knie	ORT	60	19 t/m 24
Losl/inf/malpos proth knie	ORT	280	25 t/m 34
Losl/inf/malpos proth knie	ORT	59	35 en hoger
Loslat/inf/mal proth sch/b.arm	ORT	1	19 t/m 24
Loslat/inf/mal proth sch/b.arm	ORT	5	25 t/m 34
Loslat/inf/mal proth sch/b.arm	ORT	1	35 en hoger
Low body lift incl opbwpl bil	PLA	11	19 t/m 24
Low body lift incl opbwpl bil	PLA	2	35 en hoger
Low body lift incl opbwpl bil	PLA	25	25 t/m 34
Lumbago	NEU	241	25 t/m 34
Lumbago	NEU	106	19 t/m 24
Lumbago	NEU	47	35 en hoger
Lumbosacr discotom meerv/bijz	NCH	1	25 t/m 34
Lumbosacr discotomie enkelv	NCH	9	19 t/m 24
Lumbosacr discotomie enkelv	NCH	20	25 t/m 34
Lumbosacr discotomie enkelv	NCH	3	35 en hoger
Lunatomalacie	ORT	1	25 t/m 34
Lyme ziekte	INT	3	19 t/m 24
Lyme ziekte	INT	3	25 t/m 34
Lymfadenopathie eci, nno	CHI	27	19 t/m 24
Lymfadenopathie eci, nno	CHI	43	25 t/m 34
Lymfadenopathie eci, nno	CHI	3	35 en hoger
Lymfnodi blaastumor	URO	11	25 t/m 34
Lymfnodi blaastumor	URO	6	19 t/m 24
Lymfnodi blaastumor	URO	2	35 en hoger
Lymfnodi niertumor	URO	4	19 t/m 24
Lymfnodi niertumor	URO	9	25 t/m 34
Lymfnodi niertumor	URO	1	35 en hoger
Lymfnodi prostaatcarcinoom	URO	8	25 t/m 34
Lymfnodi prostaatcarcinoom	URO	5	19 t/m 24
Lymfnodi testistumor	URO	1	25 t/m 34
[truncated: 2,047 more rows]

## Sheet: MDL
Achalasie	MDL	12	19 t/m 24	Achalasie		DiagnoseOms	BMI 19 t/m 24	BMI 25 t/m 34	BMI 35 en hoger	Totaal	% van totaal
Achalasie	MDL	8	25 t/m 34	Achalasie		Benigne levertumor	33	91	26	150	0.173333	x
Achalasie	MDL	1	35 en hoger	Achalasie		Levercirrose	56	147	42	245	0.171429	x
Motiliteitsstoornis	MDL	84	25 t/m 34	Achalasie		Acute pancreatitis	98	250	59	407	0.144963	x
Motiliteitsstoornis	MDL	62	19 t/m 24	Achalasie		Galstenen	114	269	54	437	0.12357	x
Motiliteitsstoornis	MDL	18	35 en hoger	Achalasie		Hepatitis	165	360	72	597	0.120603	x
Overige oesofag motiliteitstn	MDL	15	19 t/m 24	Achalasie		Diverticulitis	60	134	26	220	0.118182	x
Overige oesofag motiliteitstn	MDL	26	25 t/m 34	Achalasie		Levertumor	4	20	3	27	0.111111	Exclusie
Overige oesofag motiliteitstn	MDL	6	35 en hoger	Achalasie		Ileus	30	43	9	82	0.109756	Exclusie
Acute pancreatitis	MDL	98	19 t/m 24	Acute pancreatitis		Tractus digestivus bloeding	660	1354	248	2262	0.109637	x
Acute pancreatitis	MDL	59	35 en hoger	Acute pancreatitis		Buikpijn	273	453	89	815	0.109202	x
Acute pancreatitis	MDL	250	25 t/m 34	Acute pancreatitis		Achalasie	89	118	25	232	0.107759	x
Barrett epitheel	MDL	129	19 t/m 24	Barrett epitheel		Poliepen	352	847	125	1324	0.0944109
Barrett epitheel	MDL	372	25 t/m 34	Barrett epitheel		Reflux	250	536	80	866	0.0923788
Barrett epitheel	MDL	40	35 en hoger	Barrett epitheel		Maagcarcinoom	82	106	18	206	0.0873786
Benigne levertumor	MDL	33	19 t/m 24	Benigne levertumor		Oesopaghus carcinoom	198	319	44	561	0.0784314
Benigne levertumor	MDL	91	25 t/m 34	Benigne levertumor		Obstipatie	143	243	32	418	0.076555
Benigne levertumor	MDL	26	35 en hoger	Benigne levertumor		Ulcus	40	45	7	92	0.076087	Exclusie
Chronische buikpijn	MDL	273	19 t/m 24	Buikpijn		Barret epitheel	129	372	40	541	0.0739372
Chronische buikpijn	MDL	453	25 t/m 34	Buikpijn		Cholangiocarcinoom	24	40	5	69	0.0724638	Exclusie
Chronische buikpijn	MDL	89	35 en hoger	Buikpijn		Pancreascarcinoom	176	219	30	425	0.0705882
Cholangiocarcinoom	MDL	24	19 t/m 24	Cholangiocarcinoom		Chronische pancreatitis	39	41	6	86	0.0697674	Exclusie
Cholangiocarcinoom	MDL	5	35 en hoger	Cholangiocarcinoom		Ischemie	34	39	5	78	0.0641026	Exclusie
Cholangiocarcinoom	MDL	40	25 t/m 34	Cholangiocarcinoom		Colorectaal carcinoom	533	932	98	1563	0.0626999
Cholecystitis	MDL	21	19 t/m 24	Cholecystitis		Cholecystitis	21	28	3	52	0.0576923	Exclusie
Cholecystitis	MDL	3	35 en hoger	Cholecystitis		IBD	489	625	68	1182	0.0575296
Cholecystitis	MDL	28	25 t/m 34	Cholecystitis		Coeliakie	58	48	4	110	0.0363636	Exclusie
Chronische pancreatitis (pijn)	MDL	39	19 t/m 24	Chronische pancreatitis
Chronische pancreatitis (pijn)	MDL	41	25 t/m 34	Chronische pancreatitis
Chronische pancreatitis (pijn)	MDL	6	35 en hoger	Chronische pancreatitis		Benigne levertumor	33	91	26	150	0.173333	0.606667	0.22
Coeliakie	MDL	58	19 t/m 24	Coeliakie		Levercirrose	56	147	42	245	0.171429	0.6	0.228571
Coeliakie	MDL	48	25 t/m 34	Coeliakie		Acute pancreatitis	98	250	59	407	0.144963	0.614251	0.240786
Coeliakie	MDL	4	35 en hoger	Coeliakie		Galstenen	114	269	54	437	0.12357	0.615561	0.26087
Colorectale maligniteit	MDL	932	25 t/m 34	Colorectaal carcinoom		Hepatitis	165	360	72	597	0.120603	0.603015	0.276382
Colorectale maligniteit	MDL	533	19 t/m 24	Colorectaal carcinoom		Diverticulitis	60	134	26	220	0.118182	0.609091	0.272727
Colorectale maligniteit	MDL	98	35 en hoger	Colorectaal carcinoom
Diverticulitis	MDL	134	25 t/m 34	Diverticulitis		Ileus	30	43	9	82	0.109756	0.52439	0.365854
Diverticulitis	MDL	60	19 t/m 24	Diverticulitis		Tractus digestivus bloeding	660	1354	248	2262	0.109637	0.598585	0.291777
Diverticulitis	MDL	26	35 en hoger	Diverticulitis		Buikpijn	273	453	89	815	0.109202	0.555828	0.334969
(symptomat)Cholecystolithiasis	MDL	20	19 t/m 24	Galstenen		Achalasie	89	118	25	232	0.107759	0.508621	0.383621
(symptomat)Cholecystolithiasis	MDL	68	25 t/m 34	Galstenen
(symptomat)Cholecystolithiasis	MDL	17	35 en hoger	Galstenen
Choledocholithiasis	MDL	201	25 t/m 34	Galstenen		Diagnosis	BMI 19 - 24	BMI 25 - 34	BMI ≥35
Choledocholithiasis	MDL	94	19 t/m 24	Galstenen		Levercirrhosis	22.9	60	17.1
Choledocholithiasis	MDL	37	35 en hoger	Galstenen		Acute pancreatitis	24.1	61.4	14.5
Hepatitis B/C met antivir ther	MDL	33	19 t/m 24	Hepatitis		Cholelithiasis	26.1	61.6	12.4
Hepatitis B/C met antivir ther	MDL	46	25 t/m 34	Hepatitis		Hepatitis	27.6	60.3	12.1
Hepatitis B/C met antivir ther	MDL	3	35 en hoger	Hepatitis		Diverticulitis	27.3	60.9	11.8
Hepatitis algemeen	MDL	105	19 t/m 24	Hepatitis		Benign liver tumor	22	60.7	17.3
Hepatitis algemeen	MDL	268	25 t/m 34	Hepatitis		Ileus	36.6	52.4	11
Hepatitis algemeen	MDL	57	35 en hoger	Hepatitis		Gastrointestinal bleeding	29.2	59.9	11
PBC, PSC en autoimm hepatitis	MDL	27	19 t/m 24	Hepatitis		Abdominal pain	33.5	55.6	10.9
PBC, PSC en autoimm hepatitis	MDL	46	25 t/m 34	Hepatitis		Achalasia	38.4	50.9	10.8
PBC, PSC en autoimm hepatitis	MDL	12	35 en hoger	Hepatitis
Colitis ulcerosa	MDL	217	19 t/m 24	IBD
Colitis ulcerosa	MDL	329	25 t/m 34	IBD
Colitis ulcerosa	MDL	33	35 en hoger	IBD
M. Crohn	MDL	296	25 t/m 34	IBD		Diagnosis	Levercirrhosis	Acute pancreatitis	Cholelithiasis	Hepatitis	Diverticulitis	Benign liver tumor	Ileus	Gastrointestinal bleeding	Abdominal pain	Achalasia
M. Crohn	MDL	272	19 t/m 24	IBD		BMI 19 - 24	22.9	24.1	26.1	27.6	27.3	22	36.6	29.2	33.5	38.4
M. Crohn	MDL	35	35 en hoger	IBD		BMI 25 - 34	60	61.4	61.6	60.3	60.9	60.7	52.4	59.9	55.6	50.9
Ileus	MDL	30	19 t/m 24	Ileus		BMI ≥35	17.1	14.5	12.4	12.1	11.8	17.3	11	11	10.9	10.8
Ileus	MDL	43	25 t/m 34	Ileus
Ileus	MDL	9	35 en hoger	Ileus
Ischemie	MDL	34	19 t/m 24	Ischemie
Ischemie	MDL	39	25 t/m 34	Ischemie
Ischemie	MDL	5	35 en hoger	Ischemie
Cirrose gecompenseerd	MDL	85	25 t/m 34	Levercirrose
Cirrose gecompenseerd	MDL	24	19 t/m 24	Levercirrose
Cirrose gecompenseerd	MDL	22	35 en hoger	Levercirrose
Cirrose gedecompenseerd	MDL	62	25 t/m 34	Levercirrose
Cirrose gedecompenseerd	MDL	32	19 t/m 24	Levercirrose
Cirrose gedecompenseerd	MDL	20	35 en hoger	Levercirrose
Maligniteit in lever	MDL	4	19 t/m 24	Levertumor
Maligniteit in lever	MDL	20	25 t/m 34	Levertumor
Maligniteit in lever	MDL	3	35 en hoger	Levertumor
Maagcarcinoom,excl cardiacarc	MDL	106	25 t/m 34	Maagcarcinoom
Maagcarcinoom,excl cardiacarc	MDL	82	19 t/m 24	Maagcarcinoom
Maagcarcinoom,excl cardiacarc	MDL	18	35 en hoger	Maagcarcinoom
Chronische obstipatie	MDL	143	19 t/m 24	Obstipatie
Chronische obstipatie	MDL	243	25 t/m 34	Obstipatie
Chronische obstipatie	MDL	32	35 en hoger	Obstipatie
Oesofagus/cardia maligniteit	MDL	198	19 t/m 24	Oesophagus carcinoom
Oesofagus/cardia maligniteit	MDL	319	25 t/m 34	Oesophagus carcinoom
Oesofagus/cardia maligniteit	MDL	44	35 en hoger	Oesophagus carcinoom
Pancreasneoplasieën	MDL	176	19 t/m 24	Pancreascarcinoom
Pancreasneoplasieën	MDL	219	25 t/m 34	Pancreascarcinoom
Pancreasneoplasieën	MDL	30	35 en hoger	Pancreascarcinoom
Adenomateuze poliepen	MDL	772	25 t/m 34	Poliepen
Adenomateuze poliepen	MDL	311	19 t/m 24	Poliepen
Adenomateuze poliepen	MDL	118	35 en hoger	Poliepen
Familiaire poliepsyndromen	MDL	24	19 t/m 24	Poliepen
Familiaire poliepsyndromen	MDL	45	25 t/m 34	Poliepen
Familiaire poliepsyndromen	MDL	7	35 en hoger	Poliepen
HNPCC	MDL	17	19 t/m 24	Poliepen
HNPCC	MDL	30	25 t/m 34	Poliepen
Gastro-oes reflux/oes.fagitis	MDL	250	19 t/m 24	Reflux
Gastro-oes reflux/oes.fagitis	MDL	536	25 t/m 34	Reflux
Gastro-oes reflux/oes.fagitis	MDL	80	35 en hoger	Reflux
(acute)Bloeding dist tr dig	MDL	63	25 t/m 34	Tractus digestivus bloeding
(acute)Bloeding dist tr dig	MDL	24	19 t/m 24	Tractus digestivus bloeding
(acute)Bloeding dist tr dig	MDL	7	35 en hoger	Tractus digestivus bloeding
Bloedverlies tr digestivus eci	MDL	586	19 t/m 24	Tractus digestivus bloeding
Bloedverlies tr digestivus eci	MDL	1197	25 t/m 34	Tractus digestivus bloeding
Bloedverlies tr digestivus eci	MDL	223	35 en hoger	Tractus digestivus bloeding
Oorz ac bloedverl(gn varices)	MDL	60	25 t/m 34	Tractus digestivus bloeding
Oorz ac bloedverl(gn varices)	MDL	31	19 t/m 24	Tractus digestivus bloeding
Oorz ac bloedverl(gn varices)	MDL	13	35 en hoger	Tractus digestivus bloeding
Oorzaken chron bloedverlies	MDL	19	19 t/m 24	Tractus digestivus bloeding
Oorzaken chron bloedverlies	MDL	34	25 t/m 34	Tractus digestivus bloeding
Oorzaken chron bloedverlies	MDL	5	35 en hoger	Tractus digestivus bloeding
(benigne)Peptisch ulcus	MDL	40	19 t/m 24	Ulcus
(benigne)Peptisch ulcus	MDL	45	25 t/m 34	Ulcus
(benigne)Peptisch ulcus	MDL	7	35 en hoger	Ulcus
DiagnoseOms	SpecialismeCode	aantal	categorie
(onder)Voeding	MDL	183	25 t/m 34
(onder)Voeding	MDL	220	19 t/m 24
(onder)Voeding	MDL	19	35 en hoger
Acuut leverfalen	MDL	1	19 t/m 24
Acuut leverfalen	MDL	1	25 t/m 34
Bekkenbodemproblematiek	MDL	101	25 t/m 34
Bekkenbodemproblematiek	MDL	55	19 t/m 24
Bekkenbodemproblematiek	MDL	12	35 en hoger
Benigne stenose	MDL	25	19 t/m 24
Benigne stenose	MDL	17	25 t/m 34
Benigne stenose	MDL	3	35 en hoger
Cardiologie	MDL	1	19 t/m 24
Cardiologie	MDL	1	35 en hoger
Chron intest pseu-obstr.syndr	MDL	6	25 t/m 34
Chron intest pseu-obstr.syndr	MDL	2	19 t/m 24
Chron intest pseu-obstr.syndr	MDL	1	35 en hoger
Diagnose n.n.o.	MDL	3	19 t/m 24
Diagnose n.n.o.	MDL	3	25 t/m 34
Functionele dyspepsie	MDL	205	19 t/m 24
Functionele dyspepsie	MDL	310	25 t/m 34
Functionele dyspepsie	MDL	38	35 en hoger
Gastritis diversen	MDL	85	19 t/m 24
Gastritis diversen	MDL	148	25 t/m 34
Gastritis diversen	MDL	22	35 en hoger
Infectieuze (entero-)colitis	MDL	82	19 t/m 24
Infectieuze (entero-)colitis	MDL	117	25 t/m 34
Infectieuze (entero-)colitis	MDL	24	35 en hoger
Levertranspl traj ontv	MDL	2	19 t/m 24
Levertranspl traj ontv	MDL	1	25 t/m 34
Lymfoom	MDL	11	25 t/m 34
Lymfoom	MDL	7	19 t/m 24
Metabole leverziekten	MDL	5	19 t/m 24
Metabole leverziekten	MDL	19	25 t/m 34
Metabole leverziekten	MDL	3	35 en hoger
Neg analyse/geen G.E. diagnose	MDL	49	19 t/m 24
Neg analyse/geen G.E. diagnose	MDL	70	25 t/m 34
Neg analyse/geen G.E. diagnose	MDL	17	35 en hoger
Niet classificeerb diversen	MDL	40	19 t/m 24
Niet classificeerb diversen	MDL	58	25 t/m 34
Niet classificeerb diversen	MDL	5	35 en hoger
Oncologie, niet GE	MDL	6	25 t/m 34
Oncologie, niet GE	MDL	7	19 t/m 24
Oncologie, niet GE	MDL	2	35 en hoger
Oncologische beh bij GI malign	MDL	2	19 t/m 24
Oncologische beh bij GI malign	MDL	1	25 t/m 34
Overig aand lever(portal)circ	MDL	65	25 t/m 34
Overig aand lever(portal)circ	MDL	29	19 t/m 24
Overig aand lever(portal)circ	MDL	8	35 en hoger
Overig extrahepat galw.pathol	MDL	64	19 t/m 24
Overig extrahepat galw.pathol	MDL	118	25 t/m 34
Overig extrahepat galw.pathol	MDL	15	35 en hoger
Overige dunne darmaand	MDL	110	19 t/m 24
Overige dunne darmaand	MDL	173	25 t/m 34
Overige dunne darmaand	MDL	35	35 en hoger
Overige oesofaguspathologie	MDL	236	25 t/m 34
Overige oesofaguspathologie	MDL	151	19 t/m 24
Overige oesofaguspathologie	MDL	26	35 en hoger
Prikkelb darmsyndr±diverticul	MDL	458	19 t/m 24
Prikkelb darmsyndr±diverticul	MDL	624	25 t/m 34
Prikkelb darmsyndr±diverticul	MDL	95	35 en hoger
Proctologie	MDL	108	25 t/m 34
Proctologie	MDL	63	19 t/m 24
Proctologie	MDL	17	35 en hoger
Pulmonologie	MDL	1	19 t/m 24
Pulmonologie	MDL	1	35 en hoger
Schildklierziekte	MDL	1	25 t/m 34
Scr colorect ca (bevolkond)	MDL	458	19 t/m 24
Scr colorect ca (bevolkond)	MDL	1162	25 t/m 34
Scr colorect ca (bevolkond)	MDL	143	35 en hoger
Zenker’s divertikel	MDL	11	19 t/m 24
Zenker’s divertikel	MDL	10	25 t/m 34
Zenker’s divertikel	MDL	2	35 en hoger

## Sheet: Interne
Ac pancreatitis met galstenen	INT	1	25 t/m 34	Acute pancreatitis		DiagnoseOms	BMI 19 t/m 24	BMI 25 t/m 34	BMI 35 en hoger	Totaal	BMI >35% van totaal		BMI 25-34 % van totaal	BMI 19-24 % van totaal
Ac pancreatitis met galstenen	INT	2	35 en hoger	Acute pancreatitis		Levercirrose	1	5	2	8	0.25	exclusie	0.625	0.125
Ac pancreatitis znd galstenen	INT	10	25 t/m 34	Acute pancreatitis		Acute pancreatitis	1	11	3	15	0.2	exclusie	0.733333	0.0666667
Ac pancreatitis znd galstenen	INT	1	19 t/m 24	Acute pancreatitis		Embolie	6	10	4	20	0.2	exclusie	0.5	0.3
Ac pancreatitis znd galstenen	INT	1	35 en hoger	Acute pancreatitis		DM	563	1767	486	2816	0.172585	x	0.627486	0.199929
Bijnierschorsinsuff/Addison	INT	33	25 t/m 34	Addison		Gonadale disfunctie	35	53	18	106	0.169811	x	0.5	0.330189
Bijnierschorsinsuff/Addison	INT	19	19 t/m 24	Addison		Addison	19	33	10	62	0.16129	x	0.532258	0.306452
Bijnierschorsinsuff/Addison	INT	10	35 en hoger	Addison		Hyperparathyreoidie	30	70	16	116	0.137931	x	0.603448	0.258621
Ijzergebreksanemie nno	INT	169	19 t/m 24	Anemie		Hypothyreoidie	112	191	48	351	0.136752	x	0.54416	0.319088
Ijzergebreksanemie nno	INT	314	25 t/m 34	Anemie		Nierinsufficiëntie zonder dialyse	501	1394	300	2195	0.136674	x	0.63508	0.228246
Ijzergebreksanemie nno	INT	69	35 en hoger	Anemie		Hypertensie	237	847	164	1248	0.13141	x	0.678686	0.189904
Pernicieuze anemie	INT	2	19 t/m 24	Anemie		Anemie	171	317	69	557	0.123878	x	0.56912	0.307002
Pernicieuze anemie	INT	3	25 t/m 34	Anemie		Cervix carcinoom	49	58	15	122	0.122951	x	0.47541	0.401639
Maligniteit cervix	INT	49	19 t/m 24	Cervix carcinoom		Intox	149	164	42	355	0.11831	x	0.461972	0.419718
Maligniteit cervix	INT	58	25 t/m 34	Cervix carcinoom		Hepatitis	4	11	2	17	0.117647	exclusie	0.647059	0.235294
Maligniteit cervix	INT	15	35 en hoger	Cervix carcinoom		Nierinsufficiëntie met dialyse	182	425	73	680	0.107353	x	0.625	0.267647
Maligniteit colorectaal	INT	340	25 t/m 34	colorectaal carcinoom		Sepsis	99	218	38	355	0.107042	x	0.614085	0.278873
Maligniteit colorectaal	INT	173	19 t/m 24	colorectaal carcinoom		Endometriumcarcinoom	18	49	8	75	0.106667	exclusie	0.653333	0.24
Maligniteit colorectaal	INT	37	35 en hoger	colorectaal carcinoom		Schildkliercarcinoom	49	90	16	155	0.103226	x	0.580645	0.316129
Cystenieren ea heredit nierzkt	INT	57	25 t/m 34	Cystenieren		Ovariumcarcinoom	54	88	15	157	0.0955414		0.56051	0.343949
Cystenieren ea heredit nierzkt	INT	26	19 t/m 24	Cystenieren		Niertumor	6	13	2	21	0.0952381	exclusie	0.619048	0.285714
Cystenieren ea heredit nierzkt	INT	6	35 en hoger	Cystenieren		DVT	54	132	17	203	0.0837438		0.650246	0.26601
Maligniteit CZS (primair)	INT	95	25 t/m 34	CZE tumor		Mammacarcinoom	211	348	51	610	0.0836066		0.570492	0.345902
Maligniteit CZS (primair)	INT	38	19 t/m 24	CZE tumor		Hyperthyreoidie	163	235	36	434	0.0829493		0.541475	0.375576
Maligniteit CZS (primair)	INT	8	35 en hoger	CZE tumor		Maagcarcinoom	46	59	9	114	0.0789474	exclusie	0.517544	0.403509
Diverticulitis	INT	10	25 t/m 34	Diverticulitis		Galstenen	3	9	1	13	0.0769231	exclusie	0.692308	0.230769
Diverticulitis	INT	6	19 t/m 24	Diverticulitis		Cystenieren	26	57	6	89	0.0674157	exclusie	0.640449	0.292135
Diverticulitis	INT	1	35 en hoger	Diverticulitis		Colorectaal carcinoom	173	340	37	550	0.0672727		0.618182	0.314545
DM chronisch pomptherapie	INT	72	19 t/m 24	DM		Hematologische maligniteit	436	718	74	1228	0.0602606		0.584691	0.355049
DM chronisch pomptherapie	INT	145	25 t/m 34	DM		Reumatische aandoening	112	187	19	318	0.0597484		0.58805	0.352201
DM chronisch pomptherapie	INT	15	35 en hoger	DM		Diverticulitis	6	10	1	17	0.0588235	exclusie	0.588235	0.352941
DM met secundaire complicaties	INT	236	19 t/m 24	DM		CZE tumor	38	95	8	141	0.0567376	exclusie	0.673759	0.269504
DM met secundaire complicaties	INT	866	25 t/m 34	DM		Hematologische aandoening	189	345	32	566	0.0565371		0.609541	0.333922
DM met secundaire complicaties	INT	277	35 en hoger	DM		Obstipatie	7	10	1	18	0.0555556	exclusie	0.555556	0.388889
DM znd secundaire complicaties	INT	601	25 t/m 34	DM		Slokdarmcarcinoom	136	193	19	348	0.0545977		0.554598	0.390805
DM znd secundaire complicaties	INT	230	19 t/m 24	DM		HIV	343	427	44	814	0.0540541		0.52457	0.421376
DM znd secundaire complicaties	INT	127	35 en hoger	DM		Osteoporose	376	518	48	942	0.0509554		0.549894	0.399151
Zwangerschapsdiabetes	INT	155	25 t/m 34	DM		Pancreascarcinoom	82	86	6	174	0.0344828	exclusie	0.494253	0.471264
Zwangerschapsdiabetes	INT	25	19 t/m 24	DM
Zwangerschapsdiabetes	INT	67	35 en hoger	DM
Diep veneuze trombose extrem	INT	52	19 t/m 24	DVT
Diep veneuze trombose extrem	INT	126	25 t/m 34	DVT
Diep veneuze trombose extrem	INT	16	35 en hoger	DVT
Anal trombose zd	INT	6	25 t/m 34	DVT
Anal trombose zd	INT	2	19 t/m 24	DVT
Anal trombose zd	INT	1	35 en hoger	DVT		Diagnosis	BMI 19 - 24	BMI 25 - 34	BMI ≥35
Arteriële trombose en embolie	INT	10	25 t/m 34	Embolie		DM	563	1767	486	2816	0.172585	0.627486	0.199929
Arteriële trombose en embolie	INT	6	19 t/m 24	Embolie		Gonadale disfunctie	35	53	18	106	0.169811	0.5	0.330189
Arteriële trombose en embolie	INT	4	35 en hoger	Embolie		Addison	19	33	10	62	0.16129	0.532258	0.306452
Maligniteit endometrium	INT	18	19 t/m 24	Endometriumcarcinoom		Hypothyreoidie	112	191	48	351	0.136752	0.54416	0.319088
Maligniteit endometrium	INT	49	25 t/m 34	Endometriumcarcinoom		Nierinsufficiëntie zonder dialyse	501	1394	300	2195	0.136674	0.63508	0.228246
Maligniteit endometrium	INT	8	35 en hoger	Endometriumcarcinoom		Hypertensie	237	847	164	1248	0.13141	0.678686	0.189904
Choledocholithiasis	INT	1	19 t/m 24	Galstenen
Choledocholithiasis	INT	7	25 t/m 34	Galstenen
Choledocholithiasis	INT	1	35 en hoger	Galstenen		Diagnosis	Diabetes mellitus	Gonadal dysfunction	Addison's disease	Hypothyriodism	Renal insufficiency	Hypertension
Symptom cholecystolithiasis	INT	2	19 t/m 24	Galstenen		BMI 19 - 24	20	33	30.6	31.9	22.8	19
Symptom cholecystolithiasis	INT	2	25 t/m 34	Galstenen		BMI 25 - 34	62.7	50	53.2	54.4	63.5	67.9
Gonadale dysfunctie	INT	35	19 t/m 24	Gonadale disfunctie		BMI ≥35	17.3	17	16.1	13.7	13.7	13.1
Gonadale dysfunctie	INT	53	25 t/m 34	Gonadale disfunctie
Gonadale dysfunctie	INT	18	35 en hoger	Gonadale disfunctie
Aplastische anemie	INT	8	19 t/m 24	Hematologische aandoening
Aplastische anemie	INT	13	25 t/m 34	Hematologische aandoening
Aplastische anemie	INT	2	35 en hoger	Hematologische aandoening
Monoklon gammopathie (MGUS)	INT	42	19 t/m 24	Hematologische aandoening
Monoklon gammopathie (MGUS)	INT	90	25 t/m 34	Hematologische aandoening
Monoklon gammopathie (MGUS)	INT	7	35 en hoger	Hematologische aandoening
Von Willebrandziekte	INT	11	25 t/m 34	Hematologische aandoening
Von Willebrandziekte	INT	9	19 t/m 24	Hematologische aandoening
Hemochromatose	INT	73	25 t/m 34	Hematologische aandoening
Hemochromatose	INT	33	19 t/m 24	Hematologische aandoening
Hemochromatose	INT	8	35 en hoger	Hematologische aandoening
Overige hematol aand nno	INT	11	19 t/m 24	Hematologische aandoening
Overige hematol aand nno	INT	33	25 t/m 34	Hematologische aandoening
Overige hematol aand nno	INT	2	35 en hoger	Hematologische aandoening
Overige heredit hemolyt anemie	INT	7	19 t/m 24	Hematologische aandoening
Overige heredit hemolyt anemie	INT	6	25 t/m 34	Hematologische aandoening
Overige heredit hemolyt anemie	INT	2	35 en hoger	Hematologische aandoening
Polycyt vera, ess trombocytose	INT	60	19 t/m 24	Hematologische aandoening
Polycyt vera, ess trombocytose	INT	83	25 t/m 34	Hematologische aandoening
Polycyt vera, ess trombocytose	INT	8	35 en hoger	Hematologische aandoening
Sikkelcel anemie	INT	5	19 t/m 24	Hematologische aandoening
Sikkelcel anemie	INT	5	25 t/m 34	Hematologische aandoening
Thalassemie	INT	5	19 t/m 24	Hematologische aandoening
Thalassemie	INT	16	25 t/m 34	Hematologische aandoening
Thalassemie	INT	1	35 en hoger	Hematologische aandoening
Verworven hemolytische anemie	INT	9	19 t/m 24	Hematologische aandoening
Verworven hemolytische anemie	INT	15	25 t/m 34	Hematologische aandoening
Verworven hemolytische anemie	INT	2	35 en hoger	Hematologische aandoening
AML/RAEB-t	INT	20	25 t/m 34	Hematologische maligniteit
AML/RAEB-t	INT	19	19 t/m 24	Hematologische maligniteit
AML/RAEB-t	INT	3	35 en hoger	Hematologische maligniteit
Acute lymfatische leukemie	INT	4	19 t/m 24	Hematologische maligniteit
Acute lymfatische leukemie	INT	3	25 t/m 34	Hematologische maligniteit
CLL, Waldenström, Hairycell	INT	130	25 t/m 34	Hematologische maligniteit
CLL, Waldenström, Hairycell	INT	94	19 t/m 24	Hematologische maligniteit
CLL, Waldenström, Hairycell	INT	15	35 en hoger	Hematologische maligniteit
CMMoL	INT	5	25 t/m 34	Hematologische maligniteit
CMMoL	INT	2	19 t/m 24	Hematologische maligniteit
Chron myeloïde leukemie (CML)	INT	12	19 t/m 24	Hematologische maligniteit
Chron myeloïde leukemie (CML)	INT	20	25 t/m 34	Hematologische maligniteit
Chron myeloïde leukemie (CML)	INT	3	35 en hoger	Hematologische maligniteit
Hodgkin lymfoom	INT	50	25 t/m 34	Hematologische maligniteit
Hodgkin lymfoom	INT	44	19 t/m 24	Hematologische maligniteit
Hodgkin lymfoom	INT	6	35 en hoger	Hematologische maligniteit
Mult myeloom/prim amyloïdose	INT	134	25 t/m 34	Hematologische maligniteit
Mult myeloom/prim amyloïdose	INT	55	19 t/m 24	Hematologische maligniteit
Mult myeloom/prim amyloïdose	INT	13	35 en hoger	Hematologische maligniteit
Myelodyplasie overige nno	INT	49	19 t/m 24	Hematologische maligniteit
Myelodyplasie overige nno	INT	62	25 t/m 34	Hematologische maligniteit
Myelodyplasie overige nno	INT	8	35 en hoger	Hematologische maligniteit
NHL intermediair/hooggradig	INT	78	19 t/m 24	Hematologische maligniteit
NHL intermediair/hooggradig	INT	155	25 t/m 34	Hematologische maligniteit
NHL intermediair/hooggradig	INT	15	35 en hoger	Hematologische maligniteit
NHL laaggradig	INT	72	19 t/m 24	Hematologische maligniteit
NHL laaggradig	INT	127	25 t/m 34	Hematologische maligniteit
NHL laaggradig	INT	11	35 en hoger	Hematologische maligniteit
RAEB	INT	4	25 t/m 34	Hematologische maligniteit
RAEB	INT	1	19 t/m 24	Hematologische maligniteit
Overige myeloprolif aand nno	INT	8	25 t/m 34	Hematologische maligniteit
Overige myeloprolif aand nno	INT	6	19 t/m 24	Hematologische maligniteit
Hepatitis B/C	INT	11	25 t/m 34	Hepatitis
Hepatitis B/C	INT	4	19 t/m 24	Hepatitis
Hepatitis B/C	INT	2	35 en hoger	Hepatitis
HIV infectie met beh.indicatie	INT	417	25 t/m 34	HIV
HIV infectie met beh.indicatie	INT	334	19 t/m 24	HIV
HIV infectie met beh.indicatie	INT	42	35 en hoger	HIV
HIV infectie znd beh.indicatie	INT	9	19 t/m 24	HIV
HIV infectie znd beh.indicatie	INT	10	25 t/m 34	HIV
HIV infectie znd beh.indicatie	INT	2	35 en hoger	HIV
Hyperparathyreoïdie	INT	70	25 t/m 34	Hyperparathyreoidie
Hyperparathyreoïdie	INT	30	19 t/m 24	Hyperparathyreoidie
Hyperparathyreoïdie	INT	16	35 en hoger	Hyperparathyreoidie
Hypertensie	INT	847	25 t/m 34	Hypertensie
Hypertensie	INT	237	19 t/m 24	Hypertensie
Hypertensie	INT	164	35 en hoger	Hypertensie
Hyperthyr autoimmuun	INT	61	19 t/m 24	Hyperthyreoidie
Hyperthyr autoimmuun	INT	77	25 t/m 34	Hyperthyreoidie
Hyperthyr autoimmuun	INT	10	35 en hoger	Hyperthyreoidie
Hyperthyr en zwangerschap	INT	3	19 t/m 24	Hyperthyreoidie
Hyperthyr en zwangerschap	INT	5	25 t/m 34	Hyperthyreoidie
Hyperthyr multin. struma	INT	13	25 t/m 34	Hyperthyreoidie
Hyperthyr multin. struma	INT	9	19 t/m 24	Hyperthyreoidie
Hyperthyr multin. struma	INT	5	35 en hoger	Hyperthyreoidie
Hyperthyr nno	INT	138	25 t/m 34	Hyperthyreoidie
Hyperthyr nno	INT	88	19 t/m 24	Hyperthyreoidie
Hyperthyr nno	INT	19	35 en hoger	Hyperthyreoidie
Hyperthyr toxisch adenoom	INT	2	19 t/m 24	Hyperthyreoidie
Hyperthyr toxisch adenoom	INT	2	25 t/m 34	Hyperthyreoidie
Hyperthyr toxisch adenoom	INT	2	35 en hoger	Hyperthyreoidie
Hypothyr en zwangerschap	INT	13	19 t/m 24	Hypothyreoidie
Hypothyr en zwangerschap	INT	17	25 t/m 34	Hypothyreoidie
Hypothyr en zwangerschap	INT	3	35 en hoger	Hypothyreoidie
Hypothyr iatrogeen	INT	15	19 t/m 24	Hypothyreoidie
Hypothyr iatrogeen	INT	29	25 t/m 34	Hypothyreoidie
Hypothyr iatrogeen	INT	5	35 en hoger	Hypothyreoidie
Hypothyr,niet DBC-code 212	INT	84	19 t/m 24	Hypothyreoidie
Hypothyr,niet DBC-code 212	INT	145	25 t/m 34	Hypothyreoidie
Hypothyr,niet DBC-code 212	INT	40	35 en hoger	Hypothyreoidie
(auto)-Intoxicatie	INT	149	19 t/m 24	Intox
(auto)-Intoxicatie	INT	164	25 t/m 34	Intox
(auto)-Intoxicatie	INT	42	35 en hoger	Intox
Levercirrose gecompenseerd	INT	1	19 t/m 24	Levercirrose
Levercirrose gecompenseerd	INT	1	25 t/m 34	Levercirrose
Levercirrose gedecompenseerd	INT	4	25 t/m 34	Levercirrose
Levercirrose gedecompenseerd	INT	2	35 en hoger	Levercirrose
Maligniteit maag(excl cardia)	INT	46	19 t/m 24	Maagcarcinoom
Maligniteit maag(excl cardia)	INT	59	25 t/m 34	Maagcarcinoom
Maligniteit maag(excl cardia)	INT	9	35 en hoger	Maagcarcinoom
Maligniteit mamma	INT	348	25 t/m 34	Mammacarcinoom
Maligniteit mamma	INT	211	19 t/m 24	Mammacarcinoom
Maligniteit mamma	INT	51	35 en hoger	Mammacarcinoom
Ac nierinsuff met dialyse	INT	82	25 t/m 34	Nierinsufficiëntie met dialyse
Ac nierinsuff met dialyse	INT	19	19 t/m 24	Nierinsufficiëntie met dialyse
Ac nierinsuff met dialyse	INT	22	35 en hoger	Nierinsufficiëntie met dialyse
Autom perit dialyse (APD)	INT	13	25 t/m 34	Nierinsufficiëntie met dialyse
Autom perit dialyse (APD)	INT	5	19 t/m 24	Nierinsufficiëntie met dialyse
Autom perit dialyse (APD)	INT	1	35 en hoger	Nierinsufficiëntie met dialyse
Chr hemodialyse in instelling	INT	156	25 t/m 34	Nierinsufficiëntie met dialyse
Chr hemodialyse in instelling	INT	78	19 t/m 24	Nierinsufficiëntie met dialyse
Chr hemodialyse in instelling	INT	32	35 en hoger	Nierinsufficiëntie met dialyse
Chronische hemodialyse thuis	INT	6	25 t/m 34	Nierinsufficiëntie met dialyse
Chronische hemodialyse thuis	INT	3	19 t/m 24	Nierinsufficiëntie met dialyse
Chronische hemodialyse thuis	INT	1	35 en hoger	Nierinsufficiëntie met dialyse
Contin amb perit dial (CAPD)	INT	29	25 t/m 34	Nierinsufficiëntie met dialyse
Contin amb perit dial (CAPD)	INT	14	19 t/m 24	Nierinsufficiëntie met dialyse
Contin amb perit dial (CAPD)	INT	3	35 en hoger	Nierinsufficiëntie met dialyse
Niertransplantatie traj ontv	INT	63	19 t/m 24	Nierinsufficiëntie met dialyse
Niertransplantatie traj ontv	INT	139	25 t/m 34	Nierinsufficiëntie met dialyse
Niertransplantatie traj ontv	INT	14	35 en hoger	Nierinsufficiëntie met dialyse
Ac nierinsuff znd dialyse	INT	240	25 t/m 34	Nierinsufficiëntie zonder dialyse
Ac nierinsuff znd dialyse	INT	92	19 t/m 24	Nierinsufficiëntie zonder dialyse
Ac nierinsuff znd dialyse	INT	47	35 en hoger	Nierinsufficiëntie zonder dialyse
Chr insf eGFR 30-60	INT	171	19 t/m 24	Nierinsufficiëntie zonder dialyse
Chr insf eGFR 30-60	INT	507	25 t/m 34	Nierinsufficiëntie zonder dialyse
Chr insf eGFR 30-60	INT	93	35 en hoger	Nierinsufficiëntie zonder dialyse
Chr insf eGFR<30ml/min	INT	170	19 t/m 24	Nierinsufficiëntie zonder dialyse
Chr insf eGFR<30ml/min	INT	473	25 t/m 34	Nierinsufficiëntie zonder dialyse
Chr insf eGFR<30ml/min	INT	106	35 en hoger	Nierinsufficiëntie zonder dialyse
Glom.nefr/tub-interst nefr ev	INT	68	19 t/m 24	Nierinsufficiëntie zonder dialyse
Glom.nefr/tub-interst nefr ev	INT	174	25 t/m 34	Nierinsufficiëntie zonder dialyse
Glom.nefr/tub-interst nefr ev	INT	54	35 en hoger	Nierinsufficiëntie zonder dialyse
Maligniteit nier/Grawitz	INT	6	19 t/m 24	Niertumor
Maligniteit nier/Grawitz	INT	13	25 t/m 34	Niertumor
Maligniteit nier/Grawitz	INT	2	35 en hoger	Niertumor
Complexe chron obstipatie	INT	7	19 t/m 24	Obstipatie
Complexe chron obstipatie	INT	10	25 t/m 34	Obstipatie
Complexe chron obstipatie	INT	1	35 en hoger	Obstipatie
Osteoporose, osteomalacie	INT	518	25 t/m 34	osteoporose
Osteoporose, osteomalacie	INT	376	19 t/m 24	osteoporose
Osteoporose, osteomalacie	INT	48	35 en hoger	osteoporose
Maligniteit ovarium	INT	54	19 t/m 24	Ovariumcarcinoom
Maligniteit ovarium	INT	88	25 t/m 34	Ovariumcarcinoom
Maligniteit ovarium	INT	15	35 en hoger	Ovariumcarcinoom
Maligniteit pancreas	INT	82	19 t/m 24	Pancreascarcinoom
Maligniteit pancreas	INT	86	25 t/m 34	Pancreascarcinoom
Maligniteit pancreas	INT	6	35 en hoger	Pancreascarcinoom
Arteriitis temp / polym rheum	INT	57	19 t/m 24	Reumatische aandoening
Arteriitis temp / polym rheum	INT	82	25 t/m 34	Reumatische aandoening
Arteriitis temp / polym rheum	INT	10	35 en hoger	Reumatische aandoening
Infectieuze artritis	INT	3	19 t/m 24	Reumatische aandoening
Infectieuze artritis	INT	5	25 t/m 34	Reumatische aandoening
Raynaud/acrocyanose	INT	3	19 t/m 24	Reumatische aandoening
Raynaud/acrocyanose	INT	5	25 t/m 34	Reumatische aandoening
Reiter, reactieve artropathie	INT	1	25 t/m 34	Reumatische aandoening
Reumatoïde artritis	INT	2	19 t/m 24	Reumatische aandoening
Reumatoïde artritis	INT	3	25 t/m 34	Reumatische aandoening
SLE/MCTD	INT	9	19 t/m 24	Reumatische aandoening
SLE/MCTD	INT	10	25 t/m 34	Reumatische aandoening
SLE/MCTD	INT	2	35 en hoger	Reumatische aandoening
Sclerodermie, CREST	INT	1	19 t/m 24	Reumatische aandoening
Sclerodermie, CREST	INT	3	25 t/m 34	Reumatische aandoening
Sjögren	INT	2	19 t/m 24	Reumatische aandoening
Sjögren	INT	7	25 t/m 34	Reumatische aandoening
Fibromyalgie/ov gewr.aand nno	INT	31	19 t/m 24	Reumatische aandoening
Fibromyalgie/ov gewr.aand nno	INT	67	25 t/m 34	Reumatische aandoening
Fibromyalgie/ov gewr.aand nno	INT	5	35 en hoger	Reumatische aandoening
Vasculitis all, Henoch Schönl	INT	4	19 t/m 24	Reumatische aandoening
Vasculitis all, Henoch Schönl	INT	4	25 t/m 34	Reumatische aandoening
Vasculitis all, Henoch Schönl	INT	2	35 en hoger	Reumatische aandoening
Maligniteit schildklier	INT	90	25 t/m 34	Schildkliercarcinoom
Maligniteit schildklier	INT	49	19 t/m 24	Schildkliercarcinoom
Maligniteit schildklier	INT	16	35 en hoger	Schildkliercarcinoom
Bacteriaemie/sepsis	INT	218	25 t/m 34	Sepsis
Bacteriaemie/sepsis	INT	99	19 t/m 24	Sepsis
Bacteriaemie/sepsis	INT	38	35 en hoger	Sepsis
Maligniteit slokdarm/cardia	INT	193	25 t/m 34	Slokdarmcarcinoom
Maligniteit slokdarm/cardia	INT	136	19 t/m 24	Slokdarmcarcinoom
Maligniteit slokdarm/cardia	INT	19	35 en hoger	Slokdarmcarcinoom
Alcoholische leverziekte	INT	2	25 t/m 34
Cholangitis	INT	6	25 t/m 34
Cholangitis	INT	1	19 t/m 24
Cholecystitis	INT	4	35 en hoger
Cholecystitis	INT	2	19 t/m 24
Cholecystitis	INT	5	25 t/m 34
Colitis ulcerosa	INT	1	25 t/m 34
Crohn	INT	1	35 en hoger
DiagnoseOms	SpecialismeCode	aantal	categorie
(dermato)Myositis	INT	1	25 t/m 34
Acromegalie	INT	2	19 t/m 24
Acromegalie	INT	6	25 t/m 34
Acromegalie	INT	1	35 en hoger
Acute buik nno	INT	5	25 t/m 34
Acute buik nno	INT	2	19 t/m 24
Agranulocytose (primair)	INT	2	25 t/m 34
Allergische aandoeningen nno	INT	31	19 t/m 24
Allergische aandoeningen nno	INT	57	25 t/m 34
Allergische aandoeningen nno	INT	12	35 en hoger
Anal afweerstoornis zd	INT	20	19 t/m 24
Anal afweerstoornis zd	INT	23	25 t/m 34
Anal afweerstoornis zd	INT	1	35 en hoger
Anal afwijkende diagn test zd	INT	92	25 t/m 34
Anal afwijkende diagn test zd	INT	51	19 t/m 24
Anal afwijkende diagn test zd	INT	22	35 en hoger
Anal alg malaise/moeheid zd	INT	252	19 t/m 24
Anal alg malaise/moeheid zd	INT	426	25 t/m 34
Anal alg malaise/moeheid zd	INT	77	35 en hoger
Anal anorexie, vermagering zd	INT	178	19 t/m 24
Anal anorexie, vermagering zd	INT	115	25 t/m 34
Anal anorexie, vermagering zd	INT	6	35 en hoger
Anal bewzd/collaps (niet 094)	INT	145	19 t/m 24
Anal bewzd/collaps (niet 094)	INT	180	25 t/m 34
Anal bewzd/collaps (niet 094)	INT	20	35 en hoger
Anal buikklachten zd	INT	159	19 t/m 24
Anal buikklachten zd	INT	242	25 t/m 34
Anal buikklachten zd	INT	40	35 en hoger
Anal dyspnoe zd	INT	25	35 en hoger
Anal dyspnoe zd	INT	100	25 t/m 34
Anal dyspnoe zd	INT	51	19 t/m 24
Anal electrolytstoornissen zd	INT	152	19 t/m 24
Anal electrolytstoornissen zd	INT	177	25 t/m 34
Anal electrolytstoornissen zd	INT	28	35 en hoger
Anal gewrichtsklachten zd	INT	2	19 t/m 24
Anal gewrichtsklachten zd	INT	6	25 t/m 34
Anal hematurie zd	INT	18	25 t/m 34
Anal hematurie zd	INT	11	19 t/m 24
Anal hematurie zd	INT	2	35 en hoger
Anal hemorrhagische diath zd	INT	17	19 t/m 24
Anal hemorrhagische diath zd	INT	34	25 t/m 34
Anal hemorrhagische diath zd	INT	6	35 en hoger
Anal hypofyse-assen zd	INT	3	19 t/m 24
Anal hypofyse-assen zd	INT	7	25 t/m 34
Anal hypofyse-assen zd	INT	4	35 en hoger
Anal klacht nno zd	INT	293	25 t/m 34
Anal klacht nno zd	INT	156	19 t/m 24
Anal klacht nno zd	INT	60	35 en hoger
Anal klachten na tropenbez zd	INT	4	19 t/m 24
Anal klachten na tropenbez zd	INT	3	25 t/m 34
Anal koorts zd	INT	193	25 t/m 34
Anal koorts zd	INT	95	19 t/m 24
Anal koorts zd	INT	31	35 en hoger
Anal macr bl.verlies tr dig zd	INT	7	19 t/m 24
Anal macr bl.verlies tr dig zd	INT	12	25 t/m 34
Anal macr bl.verlies tr dig zd	INT	1	35 en hoger
Anal oedeem zds	INT	39	25 t/m 34
Anal oedeem zds	INT	12	19 t/m 24
Anal oedeem zds	INT	13	35 en hoger
Anal pijn op de thorax zd	INT	30	19 t/m 24
Anal pijn op de thorax zd	INT	51	25 t/m 34
Anal pijn op de thorax zd	INT	3	35 en hoger
Anal systeemaandoening zd	INT	25	19 t/m 24
Anal systeemaandoening zd	INT	35	25 t/m 34
Anal systeemaandoening zd	INT	7	35 en hoger
Anal trombofilie zd	INT	6	25 t/m 34
Anal trombofilie zd	INT	2	19 t/m 24
Anal trombofilie zd	INT	2	35 en hoger
Anal vergrote lymfeklier zd	INT	49	19 t/m 24
Anal vergrote lymfeklier zd	INT	50	25 t/m 34
Anal vergrote lymfeklier zd	INT	4	35 en hoger
Aneurysma en ov arter vaat	INT	17	25 t/m 34
Aneurysma en ov arter vaat	INT	12	19 t/m 24
Aneurysma en ov arter vaat	INT	2	35 en hoger
Artrose	INT	1	25 t/m 34
Astma, COPD, emfyseem	INT	7	25 t/m 34
Astma, COPD, emfyseem	INT	3	35 en hoger
Atheroscl extr/perif vaatlijd	INT	12	25 t/m 34
Atheroscl extr/perif vaatlijd	INT	15	19 t/m 24
Atheroscl extr/perif vaatlijd	INT	4	35 en hoger
Atrfibr, ritme- en geleid.stn	INT	5	19 t/m 24
Atrfibr, ritme- en geleid.stn	INT	4	25 t/m 34
Behandeling dehydratie zd	INT	19	19 t/m 24
Behandeling dehydratie zd	INT	27	25 t/m 34
Behandeling dehydratie zd	INT	3	35 en hoger
Behcet	INT	2	25 t/m 34
Benigne ulcus ventriculi	INT	2	25 t/m 34
Cerebrovasculair acc/TIA	INT	6	19 t/m 24
Cerebrovasculair acc/TIA	INT	10	25 t/m 34
Chr zrg pt mr cardvasc risicof	INT	21	25 t/m 34
Chr zrg pt mr cardvasc risicof	INT	1	19 t/m 24
Chr zrg pt mr cardvasc risicof	INT	4	35 en hoger
Chron diarree zonder infectie	INT	6	19 t/m 24
Chron diarree zonder infectie	INT	25	25 t/m 34
Chron diarree zonder infectie	INT	4	35 en hoger
Coeliakie/malabsorptie	INT	5	19 t/m 24
Coeliakie/malabsorptie	INT	5	25 t/m 34
Collaps eci (anders dan 005)	INT	3	19 t/m 24
Collaps eci (anders dan 005)	INT	2	25 t/m 34
Colonpoliep	INT	2	25 t/m 34
Colonpoliep	INT	1	19 t/m 24
Decompensatio cordis	INT	8	19 t/m 24
Decompensatio cordis	INT	21	25 t/m 34
Decompensatio cordis	INT	10	35 en hoger
Dyspepsie	INT	1	19 t/m 24
Dyspepsie	INT	1	25 t/m 34
Dyspepsie	INT	1	35 en hoger
Endocarditis/endovasc inf	INT	17	25 t/m 34
Endocarditis/endovasc inf	INT	12	19 t/m 24
Endocarditis/endovasc inf	INT	1	35 en hoger
Eosinofiele afwijkingen	INT	9	25 t/m 34
Eosinofiele afwijkingen	INT	5	19 t/m 24
Erosieve gastritis/duodenitis	INT	8	25 t/m 34
Erosieve gastritis/duodenitis	INT	2	19 t/m 24
Erosieve gastritis/duodenitis	INT	3	35 en hoger
Euthyreood struma	INT	45	19 t/m 24
Euthyreood struma	INT	85	25 t/m 34
Euthyreood struma	INT	19	35 en hoger
Familiair poliepsyndroom	INT	1	19 t/m 24
Granulomateuze ontsteking nno	INT	2	25 t/m 34
Granulomateuze ontsteking nno	INT	2	19 t/m 24
Gynecomastie	INT	5	19 t/m 24
Gynecomastie	INT	9	25 t/m 34
HIT	INT	1	19 t/m 24
HIT	INT	1	35 en hoger
HUS (excl TTP)	INT	3	25 t/m 34
HUS (excl TTP)	INT	2	19 t/m 24
HUS (excl TTP)	INT	1	35 en hoger
Hereditaire trombofilie	INT	3	19 t/m 24
Hereditaire trombofilie	INT	2	25 t/m 34
Hereditaire trombofilie	INT	3	35 en hoger
Hirsutisme	INT	2	25 t/m 34
Hirsutisme	INT	1	35 en hoger
Hyperhomocysteïnemie	INT	1	35 en hoger
Hyperprolact,niet prolactinoom	INT	7	19 t/m 24
Hyperprolact,niet prolactinoom	INT	12	25 t/m 34
Hyperprolact,niet prolactinoom	INT	3	35 en hoger
Hypoparathyreoïdie	INT	6	19 t/m 24
Hypoparathyreoïdie	INT	6	25 t/m 34
Hypoparathyreoïdie	INT	3	35 en hoger
Hypopituitarisme	INT	10	19 t/m 24
Hypopituitarisme	INT	38	25 t/m 34
Hypopituitarisme	INT	5	35 en hoger
Hypothermie	INT	5	19 t/m 24
Hypothermie	INT	5	25 t/m 34
Hypothermie	INT	1	35 en hoger
ITP	INT	20	19 t/m 24
ITP	INT	24	25 t/m 34
ITP	INT	8	35 en hoger
Ileus/volvulus	INT	5	19 t/m 24
Ileus/volvulus	INT	12	25 t/m 34
Incongruentie genderidentiteit	INT	1	19 t/m 24
Incongruentie genderidentiteit	INT	1	25 t/m 34
Infectie huid	INT	46	19 t/m 24
Infectie huid	INT	140	25 t/m 34
Infectie huid	INT	81	35 en hoger
Infectieuze diarree	INT	47	19 t/m 24
Infectieuze diarree	INT	90	25 t/m 34
Infectieuze diarree	INT	13	35 en hoger
Instabiele AP, myocardinfarct	INT	1	25 t/m 34
Instabiele AP, myocardinfarct	INT	1	35 en hoger
Interstitiële pneumonie	INT	90	19 t/m 24
Interstitiële pneumonie	INT	202	25 t/m 34
Interstitiële pneumonie	INT	56	35 en hoger
Intra-abd inf/peritonitis	INT	11	25 t/m 34
Intra-abd inf/peritonitis	INT	5	19 t/m 24
Intra-abd inf/peritonitis	INT	2	35 en hoger
Intra-oculaire inf/retinitis	INT	10	19 t/m 24
Intra-oculaire inf/retinitis	INT	17	25 t/m 34
Intra-oculaire inf/retinitis	INT	3	35 en hoger
Jicht,kr.artropath,chondrocalc	INT	27	25 t/m 34
Jicht,kr.artropath,chondrocalc	INT	5	19 t/m 24
Jicht,kr.artropath,chondrocalc	INT	4	35 en hoger
Leverabces nno	INT	2	19 t/m 24
Leverabces nno	INT	4	25 t/m 34
Levertumor nno	INT	7	25 t/m 34
Levertumor nno	INT	1	19 t/m 24
Levertumor nno	INT	1	35 en hoger
Longembolie	INT	22	19 t/m 24
Longembolie	INT	31	25 t/m 34
Longembolie	INT	7	35 en hoger
Lyme ziekte	INT	3	19 t/m 24
Lyme ziekte	INT	3	25 t/m 34
MENsyndroom	INT	1	25 t/m 34
Maag/dunne darm motiliteitstn	INT	1	19 t/m 24
Malaria	INT	7	25 t/m 34
Malaria	INT	4	19 t/m 24
Malaria	INT	1	35 en hoger
Malign bot en gewr.kraakbeen	INT	2	25 t/m 34
Malign, grootcel carc bronchus	INT	5	19 t/m 24
Malign, grootcel carc bronchus	INT	3	25 t/m 34
Malign, kleincel carc bronchus	INT	4	25 t/m 34
Malign, kleincel carc bronchus	INT	1	19 t/m 24
Maligniteit bijnier	INT	7	25 t/m 34
Maligniteit bijnier	INT	3	19 t/m 24
Maligniteit hoofd-hals	INT	4	19 t/m 24
Maligniteit hoofd-hals	INT	4	25 t/m 34
Maligniteit huid/melanoom	INT	5	19 t/m 24
Maligniteit huid/melanoom	INT	3	25 t/m 34
Maligniteit huid/melanoom	INT	1	35 en hoger
Maligniteit nno	INT	31	25 t/m 34
Maligniteit nno	INT	15	19 t/m 24
Maligniteit nno	INT	4	35 en hoger
Maligniteit prostaat	INT	73	19 t/m 24
Maligniteit prostaat	INT	164	25 t/m 34
Maligniteit prostaat	INT	11	35 en hoger
Maligniteit testis	INT	3	19 t/m 24
Maligniteit testis	INT	1	25 t/m 34
Maligniteit testis	INT	2	35 en hoger
Maligniteit thymoom	INT	1	35 en hoger
Maligniteit urinewegen	INT	45	19 t/m 24
Maligniteit urinewegen	INT	52	25 t/m 34
Maligniteit urinewegen	INT	7	35 en hoger
Maligniteit weke delen	INT	18	19 t/m 24
Maligniteit weke delen	INT	40	25 t/m 34
Maligniteit weke delen	INT	2	35 en hoger
Mastocytose	INT	1	19 t/m 24
Mastocytose	INT	2	25 t/m 34
Meningitis,encef,hersenabces	INT	7	19 t/m 24
Meningitis,encef,hersenabces	INT	3	25 t/m 34
Meningitis,encef,hersenabces	INT	2	35 en hoger
Mesent trombose/isch colitis	INT	3	19 t/m 24
Mesent trombose/isch colitis	INT	5	25 t/m 34
Mycobacteriële infecties	INT	1	19 t/m 24
Mycobacteriële infecties	INT	1	35 en hoger
Myelofibrose	INT	4	19 t/m 24
Myelofibrose	INT	8	25 t/m 34
Myocarditis	INT	1	19 t/m 24
Nier-pancrtranspl traj ontv	INT	1	25 t/m 34
Niertransplantatie traj donor	INT	13	19 t/m 24
Niertransplantatie traj donor	INT	28	25 t/m 34
Niertransplantatie traj donor	INT	1	35 en hoger
Niet variceuze bloeding prox	INT	2	19 t/m 24
Niet variceuze bloeding prox	INT	1	25 t/m 34
Niet-funct bijniertumor	INT	2	19 t/m 24
Niet-funct bijniertumor	INT	2	25 t/m 34
Niet-funct bijniertumor	INT	2	35 en hoger
Niet-funct hypofyse tumor	INT	22	19 t/m 24
Niet-funct hypofyse tumor	INT	44	25 t/m 34
Niet-funct hypofyse tumor	INT	10	35 en hoger
Nodus schildklier	INT	208	25 t/m 34
Nodus schildklier	INT	105	19 t/m 24
Nodus schildklier	INT	35	35 en hoger
Obesitas	INT	13	25 t/m 34
Obesitas	INT	36	35 en hoger
Osteomyelitis, inf proth/impl	INT	12	25 t/m 34
Osteomyelitis, inf proth/impl	INT	5	19 t/m 24
Osteomyelitis, inf proth/impl	INT	2	35 en hoger
Ov hemor diath obv stolstn nno	INT	26	25 t/m 34
Ov hemor diath obv stolstn nno	INT	17	19 t/m 24
Ov hemor diath obv stolstn nno	INT	5	35 en hoger
Overgevoeligheid geneesmiddel	INT	9	19 t/m 24
Overgevoeligheid geneesmiddel	INT	14	25 t/m 34
Overgevoeligheid geneesmiddel	INT	3	35 en hoger
Overige LWI nno (niet pneum)	INT	21	25 t/m 34
Overige LWI nno (niet pneum)	INT	11	19 t/m 24
Overige LWI nno (niet pneum)	INT	4	35 en hoger
Overige aand ven- en lymfevat	INT	4	19 t/m 24
Overige aand ven- en lymfevat	INT	4	25 t/m 34
Overige aand ven- en lymfevat	INT	2	35 en hoger
Overige bijnieraandoeningen	INT	95	25 t/m 34
Overige bijnieraandoeningen	INT	43	19 t/m 24
Overige bijnieraandoeningen	INT	25	35 en hoger
Overige cardiale aand	INT	1	19 t/m 24
Overige cardiale aand	INT	1	25 t/m 34
Overige colitis	INT	1	19 t/m 24
Overige darmaandoeningen	INT	1	19 t/m 24
Overige darmaandoeningen	INT	3	25 t/m 34
Overige endocr en metab aand	INT	71	19 t/m 24
Overige endocr en metab aand	INT	137	25 t/m 34
Overige endocr en metab aand	INT	39	35 en hoger
Overige erytrocytaire afw nno	INT	144	19 t/m 24
Overige erytrocytaire afw nno	INT	294	25 t/m 34
Overige erytrocytaire afw nno	INT	67	35 en hoger
Overige hypofyse aandoeningen	INT	29	19 t/m 24
Overige hypofyse aandoeningen	INT	44	25 t/m 34
Overige hypofyse aandoeningen	INT	6	35 en hoger
Overige infecties	INT	26	19 t/m 24
Overige infecties	INT	42	25 t/m 34
Overige infecties	INT	15	35 en hoger
Overige intestinale inf nno	INT	1	35 en hoger
Overige intestinale inf nno	INT	1	25 t/m 34
Overige leucocytaire afw nno	INT	21	19 t/m 24
Overige leucocytaire afw nno	INT	31	25 t/m 34
Overige leucocytaire afw nno	INT	13	35 en hoger
Overige lever- en galwegaand	INT	6	19 t/m 24
Overige lever- en galwegaand	INT	8	25 t/m 34
Overige lever- en galwegaand	INT	3	35 en hoger
Overige longaandoeningen nno	INT	1	25 t/m 34
Overige longaandoeningen nno	INT	1	35 en hoger
Overige lymfoprolif aand nno	INT	11	25 t/m 34
Overige lymfoprolif aand nno	INT	7	19 t/m 24
Overige lymfoprolif aand nno	INT	1	35 en hoger
Overige maagaandoeningen	INT	2	19 t/m 24
Overige maagaandoeningen	INT	1	25 t/m 34
Overige maagaandoeningen	INT	1	35 en hoger
Overige malign thorax nno	INT	4	25 t/m 34
Overige malign tr uro/genit	INT	7	19 t/m 24
Overige malign tr uro/genit	INT	10	25 t/m 34
Overige malign tr uro/genit	INT	4	35 en hoger
Overige maligniteiten tr dig	INT	70	25 t/m 34
Overige maligniteiten tr dig	INT	36	19 t/m 24
Overige maligniteiten tr dig	INT	6	35 en hoger
Overige nierziekten nno	INT	29	19 t/m 24
Overige nierziekten nno	INT	59	25 t/m 34
Overige nierziekten nno	INT	12	35 en hoger
Overige pancreasaandoeningen	INT	1	19 t/m 24
Overige pancreasaandoeningen	INT	1	25 t/m 34
Overige parasitaire inf nno	INT	1	19 t/m 24
Overige parasitaire inf nno	INT	1	25 t/m 34
Overige schildklieraand	INT	31	19 t/m 24
Overige schildklieraand	INT	47	25 t/m 34
Overige schildklieraand	INT	6	35 en hoger
Overige slokdarmaand	INT	2	19 t/m 24
Overige slokdarmaand	INT	3	25 t/m 34
Overige stofwis.stn calcium	INT	33	25 t/m 34
Overige stofwis.stn calcium	INT	22	19 t/m 24
Overige stofwis.stn calcium	INT	5	35 en hoger
Overige syszkt, vasculitis nno	INT	51	25 t/m 34
Overige syszkt, vasculitis nno	INT	23	19 t/m 24
Overige syszkt, vasculitis nno	INT	15	35 en hoger
Overige trombopenie nno	INT	24	19 t/m 24
Overige trombopenie nno	INT	57	25 t/m 34
Overige trombopenie nno	INT	9	35 en hoger
Overige verh tromboseneiging	INT	18	19 t/m 24
Overige verh tromboseneiging	INT	25	25 t/m 34
Overige verh tromboseneiging	INT	6	35 en hoger
Overige virusziekten nno	INT	34	19 t/m 24
Overige virusziekten nno	INT	54	25 t/m 34
Overige virusziekten nno	INT	16	35 en hoger
Paget	INT	6	19 t/m 24
Paget	INT	16	25 t/m 34
Paget	INT	3	35 en hoger
Palliatieve zorg	INT	27	19 t/m 24
Palliatieve zorg	INT	31	25 t/m 34
Palliatieve zorg	INT	1	35 en hoger
Pancreastranspl traj ontv	INT	1	19 t/m 24
Pericarditis	INT	7	19 t/m 24
Pericarditis	INT	5	25 t/m 34
Pericarditis	INT	3	35 en hoger
Pleura-aandoening	INT	1	25 t/m 34
Pneumonie nno	INT	71	19 t/m 24
Pneumonie nno	INT	150	25 t/m 34
Pneumonie nno	INT	14	35 en hoger
Porfyrie	INT	5	25 t/m 34
Posttrombotisch syndroom	INT	1	25 t/m 34
Pre-op beoordeling	INT	1	19 t/m 24
Prikaccident ea expositie	INT	35	25 t/m 34
Prikaccident ea expositie	INT	39	19 t/m 24
Prikaccident ea expositie	INT	5	35 en hoger
Prikkelbare darmsyndroom	INT	1	19 t/m 24
Prim immuundeficiëntie nno	INT	11	19 t/m 24
Prim immuundeficiëntie nno	INT	15	25 t/m 34
Prim immuundeficiëntie nno	INT	4	35 en hoger
Primaire dyslipidemie	INT	272	25 t/m 34
Primaire dyslipidemie	INT	87	19 t/m 24
Primaire dyslipidemie	INT	25	35 en hoger
Proctologische aandoening	INT	3	25 t/m 34
Proctologische aandoening	INT	1	19 t/m 24
Proctologische aandoening	INT	1	35 en hoger
Prolactinoom	INT	15	25 t/m 34
Prolactinoom	INT	9	19 t/m 24
Prolactinoom	INT	10	35 en hoger
Refluxziekte	INT	4	19 t/m 24
Refluxziekte	INT	6	25 t/m 34
Refluxziekte	INT	1	35 en hoger
SOA, exclusief HIV	INT	8	19 t/m 24
SOA, exclusief HIV	INT	4	25 t/m 34
SOA, exclusief HIV	INT	1	35 en hoger
Sarcoïdose	INT	2	19 t/m 24
Sarcoïdose	INT	10	25 t/m 34
Sarcoïdose	INT	3	35 en hoger
Scr late effect behand kanker	INT	3	19 t/m 24
Scr late effect behand kanker	INT	5	25 t/m 34
Screening belaste fam.anamn	INT	1	19 t/m 24
Screening belaste fam.anamn	INT	1	25 t/m 34
Screening belaste fam.anamn	INT	1	35 en hoger
Screening cardiovasc ris.fact	INT	8	19 t/m 24
Screening cardiovasc ris.fact	INT	15	25 t/m 34
Screening cardiovasc ris.fact	INT	1	35 en hoger
Spond.discitis/spin/epid abces	INT	15	25 t/m 34
Spond.discitis/spin/epid abces	INT	9	19 t/m 24
Spond.discitis/spin/epid abces	INT	2	35 en hoger
Symptcompl tgv chron alc.gebr	INT	7	25 t/m 34
Symptcompl tgv chron alc.gebr	INT	10	19 t/m 24
Symptcompl tgv chron alc.gebr	INT	1	35 en hoger
Syndroom/morbus Cushing	INT	3	19 t/m 24
Syndroom/morbus Cushing	INT	8	25 t/m 34
Syndroom/morbus Cushing	INT	2	35 en hoger
Systemische vasculitis	INT	17	19 t/m 24
Systemische vasculitis	INT	42	25 t/m 34
Systemische vasculitis	INT	6	35 en hoger
TBC	INT	1	19 t/m 24
TBC	INT	3	25 t/m 34
TTP (excl. HUS)	INT	1	25 t/m 34
Thyreoïditis	INT	11	25 t/m 34
Thyreoïditis	INT	9	19 t/m 24
Thyreoïditis	INT	2	35 en hoger
UWI (excl uroseps,incl prost)	INT	66	19 t/m 24
UWI (excl uroseps,incl prost)	INT	115	25 t/m 34
UWI (excl uroseps,incl prost)	INT	24	35 en hoger
Urolithiasis	INT	19	25 t/m 34
Urolithiasis	INT	19	19 t/m 24
Urolithiasis	INT	8	35 en hoger
Vena cava syndroom nno	INT	1	25 t/m 34
Veneuze tromboembolie overige	INT	10	19 t/m 24
Veneuze tromboembolie overige	INT	41	25 t/m 34
Veneuze tromboembolie overige	INT	4	35 en hoger
Vir hepatitis(niet hepB/C:944)	INT	1	19 t/m 24
Vir hepatitis(niet hepB/C:944)	INT	1	25 t/m 34

## Sheet: Long
Astma	LON	734	25 t/m 34	Astma	DiagnoseOms	BMI 19 t/m 24	BMI 25 t/m 34	BMI 35 en hoger	Totaal	BMI >35 % van totaal		BMI 25-34 % van totaal	BMI 19-24 % van totaal
Astma	LON	306	19 t/m 24	Astma	Astma	306	734	179	1219	0.146842	x	0.602133	0.251025
Astma	LON	179	35 en hoger	Astma	Bronchiëctasieën	67	68	6	141	0.0425532		0.48227	0.475177
Bronchiëctasieën	LON	67	19 t/m 24	Bronchiëctasieën	Bronchitis	51	93	175	319	0.548589	x	0.291536	0.159875
Bronchiëctasieën	LON	68	25 t/m 34	Bronchiëctasieën	Dyspneu	411	1007	268	1686	0.158956	x	0.597272	0.243772
Bronchiëctasieën	LON	6	35 en hoger	Bronchiëctasieën	Gastric astma	4	7	5	16	0.3125	x	0.4375	0.25
Acute (tracheo) bronchitis	LON	51	19 t/m 24	Bronchitis	Hyperventilatiesyndroom	9	16	5	30	0.166667	x	0.533333	0.3
Acute (tracheo) bronchitis	LON	93	25 t/m 34	Bronchitis	Interstitiële aandoeningen	129	283	37	449	0.0824053	x	0.63029	0.287305
Acute (tracheo) bronchitis	LON	16	35 en hoger	Bronchitis	Longembolie	103	275	66	444	0.148649	x	0.619369	0.231982
COPD	LON	656	19 t/m 24	COPD	Longkanker	521	812	87	1420	0.0612676		0.571831	0.366901
COPD	LON	937	25 t/m 34	COPD	PHT	12	35	5	52	0.0961538	x	0.673077	0.230769
COPD	LON	175	35 en hoger	COPD	Pneumonie	645	1310	261	2216	0.11778	x	0.591155	0.291065
Dyspnoe	LON	411	19 t/m 24	Dyspneu	Pneumothorax	72	64	10	146	0.0684932		0.438356	0.493151
Dyspnoe	LON	1007	25 t/m 34	Dyspneu	Sarcoidose	82	178	40	300	0.133333	x	0.593333	0.273333
Dyspnoe	LON	268	35 en hoger	Dyspneu	Slaapstoornissen	417	2338	785	3540	0.221751	x	0.660452	0.117797
Gastric Astma	LON	4	19 t/m 24	Gastric Astma
Gastric Astma	LON	7	25 t/m 34	Gastric Astma
Gastric Astma	LON	5	35 en hoger	Gastric Astma	Diagnosis	Chronic Bronchitis	gastroesophageal-related asthma	Sleep-related disorders	Asthma	Dyspnea	Hyperventilation syndrome	Interstitial lung disease	Pulmonary embolism	Pulmonary hypertension	Pneumonia	Sarcoidosis
Hyperventilatie syndroom	LON	9	19 t/m 24	Hyperventilatie syndroom	BMI 19 - 24	16	25	11.8	25.1	24.4	30	28.7	23.2	23.1	29.1	27.3
Hyperventilatie syndroom	LON	16	25 t/m 34	Hyperventilatie syndroom	BMI 25 - 34	29.2	43.8	66	60.2	0.597	53.3	63	61.9	67.3	59.1	59.3
Hyperventilatie syndroom	LON	5	35 en hoger	Hyperventilatie syndroom	BMI ≥35	54.9	31.3	22	14.7	0.159	16.7	8.2	14.9	9.6	11.8	13.3
Interstitiële aandoeningen	LON	283	25 t/m 34	Interstitiële aandoeningen
Interstitiële aandoeningen	LON	129	19 t/m 24	Interstitiële aandoeningen
Interstitiële aandoeningen	LON	37	35 en hoger	Interstitiële aandoeningen
Longembolie	LON	103	19 t/m 24	Longembolie
Longembolie	LON	275	25 t/m 34	Longembolie
Longembolie	LON	66	35 en hoger	Longembolie
Mesothelioom	LON	11	19 t/m 24	Longkanker
Mesothelioom	LON	13	25 t/m 34	Longkanker
Mesothelioom	LON	1	35 en hoger	Longkanker
Overige tumoren	LON	229	25 t/m 34	Longkanker
Overige tumoren	LON	149	19 t/m 24	Longkanker
Overige tumoren	LON	30	35 en hoger	Longkanker
Tumoren NSCLC	LON	512	25 t/m 34	Longkanker
Tumoren NSCLC	LON	340	19 t/m 24	Longkanker
Tumoren NSCLC	LON	52	35 en hoger	Longkanker
Tumoren SCLC	LON	58	25 t/m 34	Longkanker
Tumoren SCLC	LON	21	19 t/m 24	Longkanker
Tumoren SCLC	LON	4	35 en hoger	Longkanker
Primaire pulmonale hypertensie	LON	12	19 t/m 24	PHT
Primaire pulmonale hypertensie	LON	35	25 t/m 34	PHT
Primaire pulmonale hypertensie	LON	5	35 en hoger	PHT
Pneumonie	LON	631	19 t/m 24	Pneumonie
Pneumonie	LON	1292	25 t/m 34	Pneumonie
Pneumonie	LON	256	35 en hoger	Pneumonie
Recidiv inf, gestoorde afweer	LON	14	19 t/m 24	Pneumonie
Recidiv inf, gestoorde afweer	LON	18	25 t/m 34	Pneumonie
Recidiv inf, gestoorde afweer	LON	5	35 en hoger	Pneumonie
Pneumothorax	LON	64	25 t/m 34	Pneumothorax
Pneumothorax	LON	72	19 t/m 24	Pneumothorax
Pneumothorax	LON	10	35 en hoger	Pneumothorax
Sarcoïdose	LON	82	19 t/m 24	Sarcoïdose
Sarcoïdose	LON	178	25 t/m 34	Sarcoïdose
Sarcoïdose	LON	40	35 en hoger	Sarcoïdose
Slaapaand polysomnografie	LON	257	25 t/m 34	Slaapstoornissen
Slaapaand polysomnografie	LON	46	19 t/m 24	Slaapstoornissen
Slaapaand polysomnografie	LON	65	35 en hoger	Slaapstoornissen
Slaapaandoeningen overige	LON	102	19 t/m 24	Slaapstoornissen
Slaapaandoeningen overige	LON	829	25 t/m 34	Slaapstoornissen
Slaapaandoeningen overige	LON	359	35 en hoger	Slaapstoornissen
Slaapaandoeningen polygrafie	LON	269	19 t/m 24	Slaapstoornissen
Slaapaandoeningen polygrafie	LON	1252	25 t/m 34	Slaapstoornissen
Slaapaandoeningen polygrafie	LON	361	35 en hoger	Slaapstoornissen
DiagnoseOms	SpecialismeCode	aantal	categorie
Diagnose n.n.o.	LON	33	19 t/m 24
Diagnose n.n.o.	LON	76	25 t/m 34
Diagnose n.n.o.	LON	11	35 en hoger
Extrapulmonale Tuberculose	LON	1	19 t/m 24
Goedaardige tumoren	LON	114	25 t/m 34
Goedaardige tumoren	LON	76	19 t/m 24
Goedaardige tumoren	LON	8	35 en hoger
Hemoptoë	LON	85	25 t/m 34
Hemoptoë	LON	36	19 t/m 24
Hemoptoë	LON	12	35 en hoger
Hoest	LON	347	25 t/m 34
Hoest	LON	124	19 t/m 24
Hoest	LON	59	35 en hoger
Hoesten tgv hyperreactiviteit	LON	11	19 t/m 24
Hoesten tgv hyperreactiviteit	LON	39	25 t/m 34
Hoesten tgv hyperreactiviteit	LON	9	35 en hoger
ICC	LON	1	25 t/m 34
ICC	LON	1	19 t/m 24
Insectenall en niet-pulm all	LON	16	25 t/m 34
Insectenall en niet-pulm all	LON	8	19 t/m 24
Insectenall en niet-pulm all	LON	2	35 en hoger
Litteken	LON	12	19 t/m 24
Litteken	LON	39	25 t/m 34
Litteken	LON	10	35 en hoger
Mediastinale tumoren	LON	22	19 t/m 24
Mediastinale tumoren	LON	31	25 t/m 34
Mediastinale tumoren	LON	6	35 en hoger
Metastasen van proces elders	LON	36	19 t/m 24
Metastasen van proces elders	LON	61	25 t/m 34
Metastasen van proces elders	LON	11	35 en hoger
Moeheid	LON	13	19 t/m 24
Moeheid	LON	25	25 t/m 34
Moeheid	LON	1	35 en hoger
Neurologische aandoeningen	LON	4	19 t/m 24
Neurologische aandoeningen	LON	11	25 t/m 34
Neurologische aandoeningen	LON	2	35 en hoger
Neuromusculaire aandoeningen	LON	5	19 t/m 24
Neuromusculaire aandoeningen	LON	13	25 t/m 34
Neuromusculaire aandoeningen	LON	2	35 en hoger
Non Tub.Mycob.Infecties	LON	3	19 t/m 24
Non Tub.Mycob.Infecties	LON	1	25 t/m 34
Overige	LON	144	19 t/m 24
Overige	LON	312	25 t/m 34
Overige	LON	50	35 en hoger
Pijn op de borst	LON	75	19 t/m 24
Pijn op de borst	LON	155	25 t/m 34
Pijn op de borst	LON	23	35 en hoger
Pleurale aandoeningen	LON	160	19 t/m 24
Pleurale aandoeningen	LON	284	25 t/m 34
Pleurale aandoeningen	LON	38	35 en hoger
Primair cardiale aandoeningen	LON	20	19 t/m 24
Primair cardiale aandoeningen	LON	41	25 t/m 34
Primair cardiale aandoeningen	LON	13	35 en hoger
Systeemaand v/h bindweefsel	LON	5	19 t/m 24
Systeemaand v/h bindweefsel	LON	1	25 t/m 34
Systeemaand v/h bindweefsel	LON	1	35 en hoger
Thoraxwandaandoeningen	LON	12	25 t/m 34
Thoraxwandaandoeningen	LON	4	19 t/m 24
Thoraxwandaandoeningen	LON	3	35 en hoger
Tuberculose	LON	35	19 t/m 24
Tuberculose	LON	25	25 t/m 34
Tuberculose	LON	4	35 en hoger
Vasculaire aandoeningen	LON	6	19 t/m 24
Vasculaire aandoeningen	LON	14	25 t/m 34
Vasculaire aandoeningen	LON	5	35 en hoger

## Sheet: CTC
Ao asc + (part) boog	CTC	19	25 t/m 34	Aortachirurgie	DiagnoseOms	BMI 19 t/m 24	BMI 25 t/m 34	BMI 35 en hoger	Totaal	% van totaal
Ao asc + (part) boog	CTC	5	19 t/m 24	Aortachirurgie	Aortachirurgie	38	118	12	168	0.0714286
Ao asc + (part) boog	CTC	4	35 en hoger	Aortachirurgie	AVR	90	380	61	531	0.114878	x
Ao asc Vervanging	CTC	3	19 t/m 24	Aortachirurgie	AVR + aortachirurgie	36	121	12	169	0.0710059
Ao asc Vervanging	CTC	7	25 t/m 34	Aortachirurgie	AVR + MVR	7	44	7	58	0.12069	x
Ao dissectie +/- CABG	CTC	46	25 t/m 34	Aortachirurgie	CABG	372	1650	160	2182	0.0733272
Ao dissectie +/- CABG	CTC	12	19 t/m 24	Aortachirurgie	CABG +	67	358	42	467	0.0899358
Ao dissectie +/- CABG	CTC	2	35 en hoger	Aortachirurgie	Long	116	183	15	314	0.0477707
Ao dissectie B/conservatief	CTC	2	19 t/m 24	Aortachirurgie	Mitralisklepchirurgie	87	164	22	273	0.0805861
Aortaboog + Ao wortel + Ao asc	CTC	32	25 t/m 34	Aortachirurgie	Ritmechirurgie	9	46	7	62	0.112903	x
Aortaboog + Ao wortel + Ao asc	CTC	12	19 t/m 24	Aortachirurgie
Aortaboog + Ao wortel + Ao asc	CTC	5	35 en hoger	Aortachirurgie
Aortaboog chirurgie	CTC	4	25 t/m 34	Aortachirurgie
Aortaboog chirurgie	CTC	1	19 t/m 24	Aortachirurgie	CABG totaal	439	2008	202	2649	0.0762552
Aortawortel + (part)boog	CTC	1	25 t/m 34	Aortachirurgie
Aortawortelvervanging	CTC	9	25 t/m 34	Aortachirurgie
Aortawortelvervanging	CTC	3	19 t/m 24	Aortachirurgie	Diagnosis				Number of procedures
Aortawortelvervanging	CTC	1	35 en hoger	Aortachirurgie	Aortic valve replacement	90	380	61	531	0.114878
Aortaklepvervanging (AVR)	CTC	90	19 t/m 24	AVR	Combined aortic and mitral valve replacement	190	158	30	378	0.0793651
Aortaklepvervanging (AVR)	CTC	380	25 t/m 34	AVR	MAZE procedures	9	46	7	62	0.112903
Aortaklepvervanging (AVR)	CTC	61	35 en hoger	AVR
AVR + Ao. ascendens	CTC	32	19 t/m 24	AVR + Ao. ascendens
AVR + Ao. ascendens	CTC	106	25 t/m 34	AVR + Ao. ascendens
AVR + Ao. ascendens	CTC	11	35 en hoger	AVR + Ao. ascendens
AVR + Ascendens + MPL +/- TPL	CTC	2	25 t/m 34	AVR + Ao. ascendens
Ao asc + kleprecontructie	CTC	4	19 t/m 24	AVR + Ao. ascendens
Ao asc + kleprecontructie	CTC	13	25 t/m 34	AVR + Ao. ascendens
Ao asc + kleprecontructie	CTC	1	35 en hoger	AVR + Ao. ascendens	Diagnosis	Aortic valve replacement	Combined aortic and mitral valve replacement	MAZE procedures
AVR + MPL	CTC	13	25 t/m 34	AVR + MVR	Number of procedures	531	378	62
AVR + MPL	CTC	1	35 en hoger	AVR + MVR
AVR + MVR	CTC	9	25 t/m 34	AVR + MVR
AVR + MVR	CTC	2	19 t/m 24	AVR + MVR
AVR + MVR	CTC	1	35 en hoger	AVR + MVR
AVR + MVR +/- TPL	CTC	5	19 t/m 24	AVR + MVR
AVR + MVR +/- TPL	CTC	22	25 t/m 34	AVR + MVR
AVR + MVR +/- TPL	CTC	5	35 en hoger	AVR + MVR
AVR + MVR + TPL	CTC	1	25 t/m 34	AVR + MVR + TPL
CABG (>=2 art grafts)	CTC	444	25 t/m 34	CABG
CABG (>=2 art grafts)	CTC	91	19 t/m 24	CABG
CABG (>=2 art grafts)	CTC	37	35 en hoger	CABG
CABG,ven graft,max 1 art graft	CTC	1206	25 t/m 34	CABG
CABG,ven graft,max 1 art graft	CTC	281	19 t/m 24	CABG
CABG,ven graft,max 1 art graft	CTC	123	35 en hoger	CABG
Ao asc + CABG	CTC	4	25 t/m 34	CABG +
Ao asc + CABG	CTC	1	19 t/m 24	CABG +
Ao wortel + CABG	CTC	5	25 t/m 34	CABG +
Ao wortel + CABG + MPL/MVR	CTC	1	19 t/m 24	CABG +
CABG (1 art) + AVR	CTC	185	25 t/m 34	CABG +
CABG (1 art) + AVR	CTC	34	19 t/m 24	CABG +
CABG (1 art) + AVR	CTC	25	35 en hoger	CABG +
CABG (1 art) + MVR	CTC	11	25 t/m 34	CABG +
CABG (1 art) + MVR	CTC	3	19 t/m 24	CABG +
CABG (1art) + AVR + MVR	CTC	2	25 t/m 34	CABG +
CABG (1art) + AVR + MVR	CTC	2	19 t/m 24	CABG +
CABG (1art) + AVR + MVR	CTC	1	35 en hoger	CABG +
CABG (2 art) + AVR	CTC	4	19 t/m 24	CABG +
CABG (2 art) + AVR	CTC	11	25 t/m 34	CABG +
CABG (2 art) + AVR	CTC	1	35 en hoger	CABG +
CABG + HOCM	CTC	1	25 t/m 34	CABG +
CABG + MPL +/- TPL	CTC	2	35 en hoger	CABG +
CABG + MPL +/- TPL	CTC	5	19 t/m 24	CABG +
CABG + MPL +/- TPL	CTC	23	25 t/m 34	CABG +
MPL + AVR + CABG	CTC	5	25 t/m 34	CABG +
MPL + AVR + CABG	CTC	1	35 en hoger	CABG +
MPL + CABG (2 art)	CTC	1	19 t/m 24	CABG +
MPL + CABG (2 art)	CTC	1	25 t/m 34	CABG +
Maze+CABG of AVR+MPL +/- TPL	CTC	16	25 t/m 34	CABG +
Maze+CABG of AVR+MPL +/- TPL	CTC	5	19 t/m 24	CABG +
Maze+CABG of AVR+MPL +/- TPL	CTC	1	35 en hoger	CABG +
VSR + CABG	CTC	1	19 t/m 24	CABG +
VSR + CABG	CTC	2	25 t/m 34	CABG +
Maze + CABG	CTC	10	19 t/m 24	CABG + ritmechirurgie
Maze + CABG	CTC	92	25 t/m 34	CABG + ritmechirurgie
Maze + CABG	CTC	11	35 en hoger	CABG + ritmechirurgie
Bullectomie + pleurectomie	CTC	4	19 t/m 24	Long
Bullectomie + pleurectomie	CTC	6	25 t/m 34	Long
Lobectomie	CTC	17	25 t/m 34	Long
Lobectomie	CTC	9	19 t/m 24	Long
Lobectomie	CTC	1	35 en hoger	Long
Open longbiopsie	CTC	1	19 t/m 24	Long
Open longbiopsie	CTC	1	35 en hoger	Long
Operatieve beh longempyeem	CTC	11	25 t/m 34	Long
Operatieve beh longempyeem	CTC	6	19 t/m 24	Long
Pleurabiopt	CTC	5	19 t/m 24	Long
Pleurabiopt	CTC	9	25 t/m 34	Long
Pleuradrainage	CTC	3	19 t/m 24	Long
Pneumonectomie	CTC	4	25 t/m 34	Long
Segmentresectie	CTC	1	19 t/m 24	Long
Segmentresectie	CTC	1	25 t/m 34	Long
Sleeve resectie	CTC	4	19 t/m 24	Long
Sleeve resectie	CTC	3	25 t/m 34	Long
VATS (diagnostisch)	CTC	1	25 t/m 34	Long
VATS (diagnostisch)	CTC	1	19 t/m 24	Long
VATS (therapeutisch)	CTC	82	19 t/m 24	Long
VATS (therapeutisch)	CTC	127	25 t/m 34	Long
VATS (therapeutisch)	CTC	13	35 en hoger	Long
Wigexcisie	CTC	4	25 t/m 34	Long
MPL + TPL	CTC	2	35 en hoger	Mitralisklepchirurgie
MPL + TPL	CTC	19	25 t/m 34	Mitralisklepchirurgie
MPL + TPL	CTC	8	19 t/m 24	Mitralisklepchirurgie
MVR + TPL	CTC	4	19 t/m 24	Mitralisklepchirurgie
MVR + TPL	CTC	15	25 t/m 34	Mitralisklepchirurgie
Maze + MVP/MPL +/- TPL	CTC	25	19 t/m 24	Mitralisklepchirurgie
Maze + MVP/MPL +/- TPL	CTC	61	25 t/m 34	Mitralisklepchirurgie
Maze + MVP/MPL +/- TPL	CTC	7	35 en hoger	Mitralisklepchirurgie
Mitraalklepvervanging (MVR)	CTC	10	19 t/m 24	Mitralisklepchirurgie
Mitraalklepvervanging (MVR)	CTC	8	35 en hoger	Mitralisklepchirurgie
Mitraalklepvervanging (MVR)	CTC	15	25 t/m 34	Mitralisklepchirurgie
Mitralisklep plastiek (MPL)	CTC	40	19 t/m 24	Mitralisklepchirurgie
Mitralisklep plastiek (MPL)	CTC	54	25 t/m 34	Mitralisklepchirurgie
Mitralisklep plastiek (MPL)	CTC	5	35 en hoger	Mitralisklepchirurgie
Maze procedure	CTC	46	25 t/m 34	Ritmechirurgie
Maze procedure	CTC	9	19 t/m 24	Ritmechirurgie
Maze procedure	CTC	7	35 en hoger	Ritmechirurgie
DiagnoseOms	SpecialismeCode	aantal	categorie
Ao wortel + MVR/MPL	CTC	1	19 t/m 24
Ao wortel + MVR/MPL	CTC	1	25 t/m 34
Cervicale mediastinoscopie	CTC	7	19 t/m 24
Cervicale mediastinoscopie	CTC	16	25 t/m 34
Cervicale mediastinoscopie	CTC	1	35 en hoger
Decorticatie	CTC	3	25 t/m 34
Decorticatie	CTC	1	19 t/m 24
Drainage pericard	CTC	6	19 t/m 24
Drainage pericard	CTC	19	25 t/m 34
Drainage pericard	CTC	1	35 en hoger
Exploratieve thoracotomie	CTC	6	25 t/m 34
Exploratieve thoracotomie	CTC	2	19 t/m 24
Hartconsult zonder operatie	CTC	37	19 t/m 24
Hartconsult zonder operatie	CTC	65	25 t/m 34
Hartconsult zonder operatie	CTC	10	35 en hoger
Hartteambespreking zonder OK	CTC	986	19 t/m 24
Hartteambespreking zonder OK	CTC	2447	25 t/m 34
Hartteambespreking zonder OK	CTC	280	35 en hoger
Harttrauma (LV ruptuur)	CTC	1	19 t/m 24
Harttrauma (LV ruptuur)	CTC	2	25 t/m 34
Harttrauma (LV ruptuur)	CTC	1	35 en hoger
Impl bi-polaire PM elektrode	CTC	1	19 t/m 24
Korte termijn steunhart	CTC	2	19 t/m 24
Korte termijn steunhart	CTC	1	25 t/m 34
Korte termijn steunhart	CTC	1	35 en hoger
Linker ventrikel plastiek	CTC	1	25 t/m 34
Linkerventrikel plastiek+CABG	CTC	3	25 t/m 34
Longbespreking zonder ok	CTC	183	19 t/m 24
Longbespreking zonder ok	CTC	218	25 t/m 34
Longbespreking zonder ok	CTC	12	35 en hoger
Longconsult zonder ok	CTC	4	19 t/m 24
Longconsult zonder ok	CTC	3	25 t/m 34
Longconsult zonder ok	CTC	1	35 en hoger
Myxoom verwijderen	CTC	8	25 t/m 34
Myxoom verwijderen	CTC	1	19 t/m 24
Myxoom verwijderen	CTC	2	35 en hoger
PM lead extractie met ECC	CTC	2	25 t/m 34
Pacemaker implantatie	CTC	1	19 t/m 24
Pacemaker implantatie	CTC	1	25 t/m 34
Pacemakerlead extractie	CTC	2	19 t/m 24
Patiëntscreening zonder oper	CTC	8	19 t/m 24
Patiëntscreening zonder oper	CTC	34	25 t/m 34
Patiëntscreening zonder oper	CTC	2	35 en hoger
Pericardectomie	CTC	3	19 t/m 24
Pericardectomie	CTC	1	35 en hoger
Pericardectomie	CTC	2	25 t/m 34
Rea ECC +/- krt trm steunhart	CTC	1	35 en hoger
Rea ECC +/- krt trm steunhart	CTC	1	25 t/m 34
Refixatie sternum	CTC	100	25 t/m 34
Refixatie sternum	CTC	38	19 t/m 24
Refixatie sternum	CTC	19	35 en hoger
Resternotomie	CTC	1	25 t/m 34
Thoraco-abdominaal aneurysma	CTC	1	19 t/m 24
Thoraxwand reconstructie	CTC	137	19 t/m 24
Thoraxwand reconstructie	CTC	40	25 t/m 34
Thoraxwand reconstructie	CTC	3	35 en hoger
Tricuspidaalklepplast/-vervang	CTC	4	19 t/m 24
Tricuspidaalklepplast/-vervang	CTC	1	25 t/m 34
Tricuspidaalklepplast/-vervang	CTC	1	35 en hoger
Ventrikelseptumruptuur	CTC	10	25 t/m 34

## Sheet: CAR
DiagnoseOms	SpecialismeCode	aantal	categorie		DiagnoseOms	BMI 19 t/m 24	BMI 25 t/m 34	BMI 35 en hoger	Totaal	BMI >35 % van totaal		BMI 25-34 % van totaal	BMI 19 - 24 % van totaal
Acuut hartfalen	CAR	148	19 t/m 24	Acuut hartfalen	Acuut hartfalen	148	407	87	642	0.135514		0.633956	0.23053
Acuut hartfalen	CAR	407	25 t/m 34	Acuut hartfalen	Stabiele angina pectoris	862	2761	339	3962	0.0855628	x	0.69687	0.217567
Acuut hartfalen	CAR	87	35 en hoger	Acuut hartfalen	Instabiele angina pectoris	88	317	26	431	0.0603248		0.735499	0.204176
Angina pectoris, onstabiel	CAR	88	19 t/m 24	Instabiele angina pectoris	Arteriële vaatafwijking/stenose	97	269	24	390	0.0615385		0.689744	0.248718
Angina pectoris, onstabiel	CAR	317	25 t/m 34	Instabiele angina pectoris	Atriumfibrilleren	1752	4137	626	6515	0.096086	x	0.634996	0.268918
Angina pectoris, onstabiel	CAR	26	35 en hoger	Instabiele angina pectoris	Chronische pt met risicofactoren	55	120	9	184	0.048913		0.652174	0.298913
Angina pectoris, stabiel	CAR	2761	25 t/m 34	Stabiele angina pectoris	Chronisch hartfalen	688	1604	338	2630	0.128517		0.609886	0.261597
Angina pectoris, stabiel	CAR	862	19 t/m 24	Stabiele angina pectoris	Congenitale hartafwijking	109	143	16	268	0.0597015		0.533582	0.406716
Angina pectoris, stabiel	CAR	339	35 en hoger	Stabiele angina pectoris	Endocarditis	46	110	16	172	0.0930233	x	0.639535	0.267442
Arteriële vaatafw / stenose	CAR	97	19 t/m 24	Arteriële vaatafw / stenose	FU na ACS	228	668	75	971	0.07724	x	0.687951	0.234809
Arteriële vaatafw / stenose	CAR	269	25 t/m 34	Arteriële vaatafw / stenose	FU na PM implantatie	391	778	76	1245	0.0610442		0.6249	0.314056
Arteriële vaatafw / stenose	CAR	24	35 en hoger	Arteriële vaatafw / stenose	FU na PCI/CABG/PVI	1004	3025	281	4310	0.0651972		0.701856	0.232947
Atrium fibrilleren / flutter	CAR	1411	19 t/m 24	Atriumfibrilleren	FU na ICD	260	693	78	1031	0.0756547	x	0.672163	0.252182
Atrium fibrilleren / flutter	CAR	3586	25 t/m 34	Atriumfibrilleren	Hartklepafwijkingen	668	1224	148	2040	0.072549	x	0.6	0.327451
Atrium fibrilleren / flutter	CAR	556	35 en hoger	Atriumfibrilleren	Hypertensie	107	310	48	465	0.103226	x	0.666667	0.230108
Begeleiding harttransplantatie	CAR	1	19 t/m 24		Geleidingsstoornissen	309	588	66	963	0.0685358		0.610592	0.320872
Chr ptn mr cardvasc ris.fctrn	CAR	55	19 t/m 24	Chronische pt met risicofactoren	NSTEMI	345	924	99	1368	0.0723684	x	0.675439	0.252193
Chr ptn mr cardvasc ris.fctrn	CAR	120	25 t/m 34	Chronische pt met risicofactoren	Pericarditis	80	151	27	258	0.104651	x	0.585271	0.310078
Chr ptn mr cardvasc ris.fctrn	CAR	9	35 en hoger	Chronische pt met risicofactoren	STEMI	277	713	57	1047	0.0544413		0.680993	0.264565
Chronisch hartfalen	CAR	338	35 en hoger	Chronisch hartfalen	VT	269	680	84	1033	0.0813166	x	0.658277	0.260407
Chronisch hartfalen	CAR	688	19 t/m 24	Chronisch hartfalen
Chronisch hartfalen	CAR	1604	25 t/m 34	Chronisch hartfalen	Acuut coronair syndroom	938	2622	257	3817	0.0673304		0.686927	0.245743
Congen hart(vaat)afwijking	CAR	109	19 t/m 24	Congenitale hartafwijking	Hartfalen compleet	836	2011	425	3272	0.12989	x	0.614609	0.255501
Congen hart(vaat)afwijking	CAR	143	25 t/m 34	Congenitale hartafwijking
Congen hart(vaat)afwijking	CAR	16	35 en hoger	Congenitale hartafwijking
Endocarditis	CAR	46	19 t/m 24	Endocarditis
Endocarditis	CAR	110	25 t/m 34	Endocarditis
Endocarditis	CAR	16	35 en hoger	Endocarditis
Follow-up na acuut cor syndr	CAR	668	25 t/m 34	FU na ACS
Follow-up na acuut cor syndr	CAR	228	19 t/m 24	FU na ACS
Follow-up na acuut cor syndr	CAR	75	35 en hoger	FU na ACS
Followup na oper hartklepafw	CAR	809	25 t/m 34		Diagnosis					BMI ≥35	BMI 25 - 34	BMI 19 - 24
Followup na oper hartklepafw	CAR	396	19 t/m 24		Hartfalen compleet	736	1702	175	2613	0.0669728	0.651359	0.281669	1
Followup na oper hartklepafw	CAR	144	35 en hoger		Atriumfibrilleren	1752	4137	626	6515	0.096086	0.634996	0.268918	1
Follow-up na PM implantatie	CAR	391	19 t/m 24	FU na PM implantatie	Hypertensie	107	310	48	465	0.103226	0.666667	0.230108	1
Follow-up na PM implantatie	CAR	778	25 t/m 34	FU na PM implantatie
Follow-up na PM implantatie	CAR	76	35 en hoger	FU na PM implantatie
Followup na PTCA e/o CABG/abl	CAR	3025	25 t/m 34	FU na PCI/CABG/PVI
Followup na PTCA e/o CABG/abl	CAR	1004	19 t/m 24	FU na PCI/CABG/PVI
Followup na PTCA e/o CABG/abl	CAR	281	35 en hoger	FU na PCI/CABG/PVI
F-up ICD na implant/uitw defib	CAR	260	19 t/m 24	FU na ICD
F-up ICD na implant/uitw defib	CAR	693	25 t/m 34	FU na ICD
F-up ICD na implant/uitw defib	CAR	78	35 en hoger	FU na ICD	Diagnosis	Heart failure	Atrial fibrillation	Hypertension	Non ST elevation myocardial infarction	Stabile angina pectoris	Pericarditis	Endocarditis	Follow-up after ICD implantation	Heart valve abnormalities	Ventricular rhythm disorders
F-up na oper con hart(vaat)afw	CAR	20	19 t/m 24		BMI 19 - 24	28.2	26.9	23	24.5	21.8	31	26.7	25.2	32.7	26.1
F-up na oper con hart(vaat)afw	CAR	37	25 t/m 34		BMI 25 - 34	65.1	63.5	66.7	68.1	69.6	58.5	64	67.2	60	65.8
F-up na oper con hart(vaat)afw	CAR	1	35 en hoger		BMI ≥35	6.7	9.6	10.3	7.4	8.6	10.5	9.3	7.6	7.3	8.1
F-up na overige hartoperatie	CAR	59	19 t/m 24
F-up na overige hartoperatie	CAR	165	25 t/m 34
F-up na overige hartoperatie	CAR	17	35 en hoger
F-up na vaatoper(arte/ven)	CAR	21	25 t/m 34		DiagnoseOms	BMI 19 t/m 24	BMI 25 t/m 34	BMI 35 en hoger	Totaal	BMI >35 % van totaal		BMI 25-34 % van totaal	BMI 19 - 24 % van totaal
F-up na vaatoper(arte/ven)	CAR	8	19 t/m 24		NSTEMI	345	924	99	1368	0.0723684	x	0.675439	0.252193
F-up na vaatoper(arte/ven)	CAR	2	35 en hoger		Stabiele angina pectoris	862	2761	339	3962	0.0855628	x	0.69687	0.217567
Geen aanwijzingen card afwijk	CAR	368	19 t/m 24		Pericarditis	80	151	27	258	0.104651	x	0.585271	0.310078
Geen aanwijzingen card afwijk	CAR	758	25 t/m 34		Endocarditis	46	110	16	172	0.0930233	x	0.639535	0.267442
Geen aanwijzingen card afwijk	CAR	108	35 en hoger		FU na ACS	228	668	75	971	0.07724	x	0.687951	0.234809
Hartklepafwijkingen	CAR	668	19 t/m 24	Hartklepafwijkingen	FU na ICD	260	693	78	1031	0.0756547	x	0.672163	0.252182
Hartklepafwijkingen	CAR	1224	25 t/m 34	Hartklepafwijkingen	Hartklepafwijkingen	668	1224	148	2040	0.072549	x	0.6	0.327451
Hartklepafwijkingen	CAR	148	35 en hoger	Hartklepafwijkingen	VT	269	680	84	1033	0.0813166	x	0.658277	0.260407
Hartteam bespreking	CAR	300	19 t/m 24
Hartteam bespreking	CAR	1062	25 t/m 34		NSTEMI + FU na ACS (opgeteld bij NSTEMI)	573	1592	174	2339	0.0743908	x	0.680633	0.244976
Hartteam bespreking	CAR	134	35 en hoger
Hypertensie	CAR	107	19 t/m 24	Hypertensie
Hypertensie	CAR	310	25 t/m 34	Hypertensie
Hypertensie	CAR	48	35 en hoger	Hypertensie
ICC	CAR	3	19 t/m 24
ICC	CAR	3	25 t/m 34
ICC	CAR	1	35 en hoger
Impuls- en geleidingsst	CAR	588	25 t/m 34	Geleidingsstoornissen
Impuls- en geleidingsst	CAR	309	19 t/m 24	Geleidingsstoornissen
Impuls- en geleidingsst	CAR	66	35 en hoger	Geleidingsstoornissen
Non ST elevatie hartinfarct	CAR	345	19 t/m 24	NSTEMI
Non ST elevatie hartinfarct	CAR	924	25 t/m 34	NSTEMI
Non ST elevatie hartinfarct	CAR	99	35 en hoger	NSTEMI
Overige aandoeningen	CAR	771	19 t/m 24
Overige aandoeningen	CAR	1544	25 t/m 34
Overige aandoeningen	CAR	285	35 en hoger
Overige hartritmestoornissen	CAR	215	19 t/m 24
Overige hartritmestoornissen	CAR	374	25 t/m 34
Overige hartritmestoornissen	CAR	45	35 en hoger
Overige ontstekingen	CAR	31	19 t/m 24
Overige ontstekingen	CAR	61	25 t/m 34
Overige ontstekingen	CAR	11	35 en hoger
Overige struc afwijk vh hart	CAR	276	25 t/m 34
Overige struc afwijk vh hart	CAR	137	19 t/m 24
Overige struc afwijk vh hart	CAR	31	35 en hoger
Overige suprav hartritmest	CAR	341	19 t/m 24	Atriumfibrilleren
Overige suprav hartritmest	CAR	551	25 t/m 34	Atriumfibrilleren
Overige suprav hartritmest	CAR	70	35 en hoger	Atriumfibrilleren
Overige vaataandoen/afwijk	CAR	3	19 t/m 24
Overige vaataandoen/afwijk	CAR	29	25 t/m 34
Overige vaataandoen/afwijk	CAR	3	35 en hoger
Pericarditis	CAR	80	19 t/m 24	Pericarditis
Pericarditis	CAR	151	25 t/m 34	Pericarditis
Pericarditis	CAR	27	35 en hoger	Pericarditis
Peri-operatieve zorg	CAR	342	19 t/m 24
Peri-operatieve zorg	CAR	1429	25 t/m 34
Peri-operatieve zorg	CAR	155	35 en hoger
Scrning cardvasc (gen) risico	CAR	501	25 t/m 34
Scrning cardvasc (gen) risico	CAR	293	19 t/m 24
Scrning cardvasc (gen) risico	CAR	66	35 en hoger
ST elevatie hartinfarct	CAR	277	19 t/m 24	STEMI
ST elevatie hartinfarct	CAR	713	25 t/m 34	STEMI
ST elevatie hartinfarct	CAR	57	35 en hoger	STEMI
Thoracale klachten eci	CAR	1064	19 t/m 24
Thoracale klachten eci	CAR	2687	25 t/m 34
Thoracale klachten eci	CAR	415	35 en hoger
Veneuze vaatafwijkingen	CAR	7	19 t/m 24
Veneuze vaatafwijkingen	CAR	20	25 t/m 34
Veneuze vaatafwijkingen	CAR	8	35 en hoger
Ventriculaire hartritmest	CAR	269	19 t/m 24	VT
Ventriculaire hartritmest	CAR	680	25 t/m 34	VT
Ventriculaire hartritmest	CAR	84	35 en hoger	VT

## Sheet: Cardiopulmonary
Diagnosis	Heart failure	Atrial fibrillation	Hypertension	Heart valve abnormalities	Stabile angina pectoris	Non ST elevation myocardial infarction	Ventricular rhythm disorders	Chronic Bronchitis	gastroesophageal-related asthma	Sleep-related disorders	Asthma	Pulmonary embolism	Pulmonary hypertension	Pneumonia
BMI 19 - 24	28.2	26.9	23	32.7	21.8	24.5	26.1	16	25	11.8	25.1	23.2	23.1	29.1
BMI 25 - 34	65.1	63.5	66.7	60	69.6	68.1	65.8	29.2	43.8	66	60.2	61.9	67.3	59.1
BMI ≥35	6.7	9.6	10.3	7.3	8.6	7.4	8.1	54.9	31.3	22	14.7	14.9	9.6	11.8

## Sheet: Surgical procedures
General Surgery	Excision of a sebaceous cyst	Sentinel lymph node biopsy	Hemithyroidectomy	Laparoscopic appendectomy	Laparoscopic cholecystectomy
	10	20	40	60	80
Cardiology	Transcatheter aortic valve implantation	Coronary angiography	Percutaneous coronary intervention
	50	150	200
Cardiothoracic Surgery	MAZE procedure	Aortic valve replacement	Coronary artery bypass graft		Laparoscopic appendectomy
	29	60	100		60
Orthopedic Surgery	Total hip replacement	Total knee replacement
	175	250

[truncated: 1 more sheets: INTMDL]
